# Supplementary material for: Mechanistically informed predictions of binding modes for carbocation intermediates of a sesquiterpene synthase reaction
Source: Chem Sci. 2016 Mar 21;7(7):4009–15. doi: 10.1039/c6sc00635c (PMC6013805; doi:10.1039/c6sc00635c)
Supplement: SC-007-C6SC00635C-s001 [file SC-007-C6SC00635C-s001.mol2]

# Title Card Required
# Created by GaussView 5.0.9
#

#
#

@<TRIPOS>MOLECULE
Molecule Name
52 50
SMALL
NO_CHARGES


@<TRIPOS>ATOM
1 C1     2.4465     0.2528     1.6484 C
2 C2     3.7969     0.8032     1.2997 C
3 C3     4.0711     1.8131     0.4572 C
4 C4     3.0446     2.7219    -0.1517 C
5 C5     5.4664     1.9117    -0.1010 C
6 C6     5.5693     1.2031    -1.4952 C
7 C7     4.6823    -0.0088    -1.5884 C
8 C8     4.8344    -1.1772    -0.9451 C
9 C9     3.6923    -2.1596    -0.8741 C
10 C10     6.0653    -1.5553    -0.1728 C
11 C11     2.8895    -2.0628     0.4404 C
12 C12     2.0018    -0.7493     0.5585 C
13 C13     0.6897    -1.3727     0.7464 C
14 C14     0.1981    -1.6972     2.0888 C
15 C15    -0.1447    -1.6227    -0.4042 C
16 H16     1.6896     1.0404     1.7072 H
17 H17     2.4766    -0.2423     2.6231 H
18 H18     3.3650     3.7671    -0.0754 H
19 H19     2.0619     2.6349     0.3155 H
20 H20     2.9252     2.5132    -1.2225 H
21 H21     6.1620     1.4227     0.5868 H
22 H22     5.7901     2.9524    -0.2145 H
23 H23     6.6218     0.9535    -1.6671 H
24 H24     5.2858     1.9098    -2.2799 H
25 H25     3.7409     0.1391    -2.1174 H
26 H26     4.0699    -3.1870    -0.9407 H
27 H27     3.0076    -2.0150    -1.7163 H
28 H28     6.4876    -2.4887    -0.5645 H
29 H29     5.8350    -1.7410     0.8830 H
30 H30     6.8416    -0.7896    -0.2161 H
31 H31     3.5350    -2.0913     1.3230 H
32 H32     2.2679    -2.9656     0.5089 H
33 H33     4.6405     0.2062     1.6404 H
34 H34     2.0267    -0.2544    -0.4163 H
35 H35     1.0056    -1.9953     2.7614 H
36 H36    -0.1950    -0.7523     2.4995 H
37 H37    -0.6108    -2.4263     2.0810 H
38 H38    -0.7664    -0.6808    -0.4363 H
39 H39     0.3991    -1.6433    -1.3498 H
40 H40    -0.8436    -2.4503    -0.2827 H
41 P41    -3.0353     1.1868     0.1839 P
42 O42    -1.7499     0.9592    -0.5512 O
43 O43    -4.2946     0.7077    -0.8035 O
44 O44    -3.3016     0.5541     1.5345 O
45 O45    -3.3457     2.7656     0.3231 O
46 H46    -2.9783     3.2706    -0.4168 H
47 P47    -5.3724    -0.4694    -0.5478 P
48 O48    -4.6172    -1.8194    -1.0034 O
49 O49    -6.6381    -0.2274    -1.2748 O
50 O50    -5.4525    -0.6211     1.0158 O
51 H51    -4.6101    -0.1981     1.4280 H
52 H52    -4.7395    -2.0007    -1.9474 H
@<TRIPOS>BOND
1 1 2 1
2 1 12 1
3 1 16 1
4 1 17 1
5 2 3 2
6 2 33 1
7 3 4 1
8 3 5 1
9 4 18 1
10 4 19 1
11 4 20 1
12 5 6 1
13 5 21 1
14 5 22 1
15 6 7 1
16 6 23 1
17 6 24 1
18 7 8 2
19 7 25 1
20 8 9 1
21 8 10 1
22 9 11 1
23 9 26 1
24 9 27 1
25 10 28 1
26 10 29 1
27 10 30 1
28 11 12 1
29 11 31 1
30 11 32 1
31 12 13 1
32 12 34 1
33 13 14 1
34 13 15 Ar
35 14 35 1
36 14 36 1
37 14 37 1
38 15 38 1
39 15 39 1
40 15 40 1
41 41 42 2
42 41 43 1
43 41 44 2
44 41 45 1
45 43 47 1
46 45 46 1
47 47 48 1
48 47 49 2
49 47 50 Ar
50 48 52 1
