# Supplementary material for: Mechanistically informed predictions of binding modes for carbocation intermediates of a sesquiterpene synthase reaction
Source: Chem Sci. 2016 Mar 21;7(7):4009–15. doi: 10.1039/c6sc00635c (PMC6013805; doi:10.1039/c6sc00635c)
Supplement: SC-007-C6SC00635C-s004 [file SC-007-C6SC00635C-s004.mol2]

# Title Card Required
# Created by GaussView 5.0.9
#

#
#

@<TRIPOS>MOLECULE
Molecule Name
52 49
SMALL
NO_CHARGES


@<TRIPOS>ATOM
1 C1     2.3052     0.1408     1.6342 C
2 C2     3.6033     0.7962     1.2708 C
3 C3     3.7870     1.8373     0.4419 C
4 C4     2.6836     2.6767    -0.1312 C
5 C5     5.1602     2.0496    -0.1394 C
6 C6     5.2903     1.3725    -1.5461 C
7 C7     4.5038     0.0923    -1.6393 C
8 C8     4.7654    -1.0699    -1.0203 C
9 C9     3.7042    -2.1384    -0.9241 C
10 C10     6.0439    -1.3582    -0.2869 C
11 C11     2.9270    -2.1038     0.4106 C
12 C12     1.9252    -0.9003     0.5479 C
13 C13     0.5943    -1.5301     0.7670 C
14 C14     0.2005    -1.9401     2.1309 C
15 C15    -0.3025    -1.6587    -0.2981 C
16 H16     1.4929     0.8698     1.7104 H
17 H17     2.3882    -0.3549     2.6061 H
18 H18     2.9255     3.7417    -0.0406 H
19 H19     1.7200     2.5074     0.3533 H
20 H20     2.5573     2.4787    -1.2033 H
21 H21     5.9039     1.6041     0.5276 H
22 H22     5.4027     3.1137    -0.2407 H
23 H23     6.3559     1.2152    -1.7444 H
24 H24     4.9318     2.0648    -2.3131 H
25 H25     3.5390     0.1734    -2.1396 H
26 H26     4.1615    -3.1317    -1.0088 H
27 H27     2.9902    -2.0443    -1.7494 H
28 H28     6.5220    -2.2568    -0.6955 H
29 H29     5.8592    -1.5640     0.7743 H
30 H30     6.7616    -0.5381    -0.3479 H
31 H31     3.6166    -2.0794     1.2602 H
32 H32     2.3878    -3.0543     0.4970 H
33 H33     4.4956     0.2597     1.5876 H
34 H34     1.8961    -0.3850    -0.4168 H
35 H35     1.0337    -2.4330     2.6408 H
36 H36    -0.0164    -1.0349     2.7134 H
37 H37    -0.6812    -2.5797     2.1367 H
38 H38    -0.8403    -0.5570    -0.1188 H
39 H39     0.0953    -1.5432    -1.3060 H
40 H40    -1.1236    -2.3651    -0.1856 H
41 P41    -2.8561     1.0436     0.4450 P
42 O42    -1.4765     0.7536    -0.1111 O
43 O43    -3.9495     0.7250    -0.7566 O
44 O44    -3.3467     0.3548     1.6922 O
45 O45    -3.0223     2.6296     0.6325 O
46 H46    -2.5567     3.1366    -0.0498 H
47 P47    -5.1872    -0.3240    -0.7576 P
48 O48    -4.5251    -1.7150    -1.2204 O
49 O49    -6.2922     0.1310    -1.6268 O
50 O50    -5.5133    -0.5677     0.7626 O
51 H51    -4.7221    -0.2748     1.3334 H
52 H52    -4.5899    -1.8494    -2.1780 H
@<TRIPOS>BOND
1 1 2 1
2 1 12 1
3 1 16 1
4 1 17 1
5 2 3 2
6 2 33 1
7 3 4 1
8 3 5 1
9 4 18 1
10 4 19 1
11 4 20 1
12 5 6 1
13 5 21 1
14 5 22 1
15 6 7 1
16 6 23 1
17 6 24 1
18 7 8 2
19 7 25 1
20 8 9 1
21 8 10 1
22 9 11 1
23 9 26 1
24 9 27 1
25 10 28 1
26 10 29 1
27 10 30 1
28 11 12 1
29 11 31 1
30 11 32 1
31 12 13 1
32 12 34 1
33 13 14 1
34 13 15 Ar
35 14 35 1
36 14 36 1
37 14 37 1
38 15 39 1
39 15 40 1
40 41 42 2
41 41 43 1
42 41 44 2
43 41 45 Ar
44 43 47 1
45 45 46 1
46 47 48 1
47 47 49 2
48 47 50 Ar
49 48 52 1
