# Supplementary material for: Mechanistically informed predictions of binding modes for carbocation intermediates of a sesquiterpene synthase reaction
Source: Chem Sci. 2016 Mar 21;7(7):4009–15. doi: 10.1039/c6sc00635c (PMC6013805; doi:10.1039/c6sc00635c)
Supplement: SC-007-C6SC00635C-s005 [file SC-007-C6SC00635C-s005.mol2]

# Title Card Required
# Created by GaussView 5.0.9
#

#
#

@<TRIPOS>MOLECULE
Molecule Name
63 60
SMALL
NO_CHARGES


@<TRIPOS>ATOM
1 C1     2.6755     0.6936     2.0635 C
2 C2     1.5755     1.2645     2.8835 C
3 C3     0.2765     1.5117     2.0865 C
4 C4     0.0552     0.3340     1.1497 C
5 C5     1.0327     0.2792     0.0506 C
6 C6     2.7583     1.0652     0.7291 C
7 C7     1.4337    -1.1059    -0.4086 C
8 C8     2.6368    -1.1969    -1.3445 C
9 C9     3.8946     0.6821    -0.1989 C
10 C10     3.9387    -0.7927    -0.6553 C
11 C11     0.7769     1.2624    -1.0736 C
12 C12     5.1899    -1.0365    -1.4807 C
13 C13     5.1802    -1.1432    -2.8155 C
14 C14     6.4713    -1.1561    -0.7020 C
15 C15     3.5320    -0.3350     2.7022 C
16 H16     1.3864     0.6076     3.7388 H
17 H17     1.9350     2.2168     3.3015 H
18 H18     0.5492    -1.5083    -0.9216 H
19 H19     2.7230    -2.2315    -1.6915 H
20 H20     2.4661    -0.5839    -2.2356 H
21 H21     4.8403     0.9468     0.2872 H
22 H22     3.8319     1.3075    -1.0947 H
23 H23     4.0327    -1.4201     0.2414 H
24 H24     0.4292     2.2256    -0.6964 H
25 H25     1.6389     1.4253    -1.7211 H
26 H26    -0.0244     0.8381    -1.6895 H
27 H27     6.6676    -0.2591    -0.1043 H
28 H28     6.4207    -1.9958     0.0011 H
29 H29     7.3275    -1.3142    -1.3618 H
30 H30     4.2695    -1.0729    -3.4013 H
31 H31     6.1017    -1.3079    -3.3675 H
32 H32     2.3433     2.0543     0.5451 H
33 H33     4.4861    -0.4865     2.1974 H
34 H34     3.7095    -0.0720     3.7496 H
35 H35     2.9918    -1.2927     2.7206 H
36 H36     1.5955    -1.7439     0.4670 H
37 H37     0.3333     2.4509     1.5282 H
38 H38    -0.5495     1.6235     2.7940 H
39 H39     0.1009    -0.5921     1.7395 H
40 H40    -1.0843     0.4023     0.6776 H
41 O41    -2.3488     0.4640     0.2387 O
42 C42    -3.0048    -0.6917     0.1621 C
43 C43    -3.2527    -1.4625     1.3182 C
44 C44    -3.4666    -1.2096    -1.0644 C
45 C45    -3.9207    -2.6811     1.2429 C
46 H46    -2.9186    -1.0807     2.2788 H
47 C47    -4.1443    -2.4267    -1.1219 C
48 H48    -3.2896    -0.6420    -1.9736 H
49 C49    -4.3872    -3.1918     0.0241 C
50 H50    -4.0932    -3.2455     2.1570 H
51 H51    -4.4929    -2.7906    -2.0859 H
52 H52    -2.8573     1.5863    -0.5577 H
53 C53    -3.1726     3.5375    -0.7769 C
54 O54    -2.6030     3.8658     0.2557 O
55 O55    -3.2809     2.2947    -1.1986 O
56 C56    -3.8277     4.5248    -1.7045 C
57 H57    -3.6844     5.5416    -1.3413 H
58 H58    -3.4084     4.4298    -2.7097 H
59 H59    -4.8971     4.3087    -1.7771 H
60 C60    -5.1061    -4.5128    -0.0447 C
61 H61    -5.5258    -4.6820    -1.0399 H
62 H62    -4.4360    -5.3515     0.1769 H
63 H63    -5.9289    -4.5630     0.6762 H
@<TRIPOS>BOND
1 1 2 1
2 1 6 Ar
3 1 15 1
4 2 3 1
5 2 16 1
6 2 17 1
7 3 4 1
8 3 37 1
9 3 38 1
10 4 5 1
11 4 39 1
12 5 7 1
13 5 11 1
14 6 9 1
15 6 32 1
16 7 8 1
17 7 18 1
18 7 36 1
19 8 10 1
20 8 19 1
21 8 20 1
22 9 10 1
23 9 21 1
24 9 22 1
25 10 12 1
26 10 23 1
27 11 24 1
28 11 25 1
29 11 26 1
30 12 13 2
31 12 14 1
32 13 30 1
33 13 31 1
34 14 27 1
35 14 28 1
36 14 29 1
37 15 33 1
38 15 34 1
39 15 35 1
40 41 42 Ar
41 42 43 Ar
42 42 44 Ar
43 43 45 Ar
44 43 46 1
45 44 47 Ar
46 44 48 1
47 45 49 Ar
48 45 50 1
49 47 49 Ar
50 47 51 1
51 49 60 1
52 53 54 2
53 53 55 Ar
54 53 56 1
55 56 57 1
56 56 58 1
57 56 59 1
58 60 61 1
59 60 62 1
60 60 63 1
