# Supplementary material for: Mechanistically informed predictions of binding modes for carbocation intermediates of a sesquiterpene synthase reaction
Source: Chem Sci. 2016 Mar 21;7(7):4009–15. doi: 10.1039/c6sc00635c (PMC6013805; doi:10.1039/c6sc00635c)
Supplement: SC-007-C6SC00635C-s006 [file SC-007-C6SC00635C-s006.mol2]

# Title Card Required
# Created by GaussView 5.0.9
#

#
#

@<TRIPOS>MOLECULE
Molecule Name
40 40
SMALL
NO_CHARGES


@<TRIPOS>ATOM
1 C1     2.9046     1.2479    -0.2783 C
2 C2     3.0922    -0.0669    -1.0175 C
3 C3     2.6026    -1.2185    -0.1560 C
4 C4     1.1088    -1.1256     0.1975 C
5 C5     0.6654     0.2976     0.4933 C
6 C6     1.5315     1.4025     0.3380 C
7 H7     2.7710    -2.1801    -0.6502 H
8 H8     2.5458    -0.0352    -1.9661 H
9 H9     4.1481    -0.2001    -1.2662 H
10 H10     3.6581     1.3778     0.5065 H
11 H11     3.0267     2.1031    -0.9501 H
12 H12     3.1846    -1.2386     0.7742 H
13 C13     0.2366    -1.5716    -1.0112 C
14 H14     0.5592    -1.0232    -1.9024 H
15 H15     0.4589    -2.6287    -1.1890 H
16 C16    -0.7816     0.4740     0.8361 C
17 H17    -1.0611    -0.1810     1.6635 H
18 H18    -1.0167     1.4993     1.1151 H
19 C19    -1.5867     0.0793    -0.4371 C
20 H20    -1.2437     0.7265    -1.2537 H
21 C21     0.8499    -2.0439     1.4042 C
22 H22     1.2575    -3.0331     1.1775 H
23 H23     1.3585    -1.6695     2.2980 H
24 H24    -0.2076    -2.1690     1.6395 H
25 C25     1.0945     2.8247     0.5636 C
26 H26     0.3543     2.9425     1.3529 H
27 H27     1.9645     3.4377     0.8056 H
28 H28     0.6673     3.2035    -0.3702 H
29 C29    -1.2628    -1.3701    -0.8135 C
30 C30    -3.0662     0.3473    -0.2472 C
31 C31    -3.8036    -0.4285     0.8076 C
32 H32    -4.8515    -0.1245     0.8521 H
33 H33    -3.7743    -1.5049     0.6081 H
34 H34    -3.3674    -0.2791     1.8013 H
35 C35    -3.6861     1.2497    -1.0179 C
36 H36    -3.1533     1.8067    -1.7843 H
37 H37    -4.7478     1.4532    -0.9090 H
38 H38    -1.7835    -1.6299    -1.7405 H
39 H39    -1.6381    -2.0485    -0.0414 H
40 H40     1.4963     0.8071     1.4585 H
@<TRIPOS>BOND
1 1 2 1
2 1 6 1
3 1 10 1
4 1 11 1
5 2 3 1
6 2 8 1
7 2 9 1
8 3 4 1
9 3 7 1
10 3 12 1
11 4 5 1
12 4 13 1
13 4 21 1
14 5 6 Ar
15 5 16 1
16 6 25 1
17 13 14 1
18 13 15 1
19 13 29 1
20 16 17 1
21 16 18 1
22 16 19 1
23 19 20 1
24 19 29 1
25 19 30 1
26 21 22 1
27 21 23 1
28 21 24 1
29 25 26 1
30 25 27 1
31 25 28 1
32 29 38 1
33 29 39 1
34 30 31 1
35 30 35 2
36 31 32 1
37 31 33 1
38 31 34 1
39 35 36 1
40 35 37 1
