# Supplementary material for: Mechanistically informed predictions of binding modes for carbocation intermediates of a sesquiterpene synthase reaction
Source: Chem Sci. 2016 Mar 21;7(7):4009–15. doi: 10.1039/c6sc00635c (PMC6013805; doi:10.1039/c6sc00635c)
Supplement: SC-007-C6SC00635C-s007 [file SC-007-C6SC00635C-s007.mol2]

# Title Card Required
# Created by GaussView 5.0.9
#

#
#

@<TRIPOS>MOLECULE
Molecule Name
40 40
SMALL
NO_CHARGES


@<TRIPOS>ATOM
1 C1    -0.1594    -2.0425    -0.1395 C
2 C2     0.9690    -1.0579     0.0142 C
3 C3     0.7376     0.3062     0.3066 C
4 C4    -0.7018     0.8219     0.3546 C
5 C5    -1.7317    -0.1176    -0.2742 C
6 C6    -1.5328    -1.5349     0.2695 C
7 H7    -0.1622    -2.2862    -1.2098 H
8 H8     0.1080    -2.9703     0.3761 H
9 H9    -0.9645     1.0462     1.3919 H
10 H10    -0.7315     1.7724    -0.1763 H
11 H11    -1.5173    -0.1614    -1.3521 H
12 H12    -1.6472    -1.5269     1.3598 H
13 H13    -2.2884    -2.2209    -0.1207 H
14 C14     1.8857     1.3359     0.1190 C
15 C15     2.3055    -1.5777    -0.4375 C
16 C16     3.4527    -0.5814    -0.3731 C
17 C17     2.9731     0.7910    -0.8129 C
18 H18     3.8038     1.5022    -0.8234 H
19 H19     2.5843     0.7396    -1.8382 H
20 H20     2.1300    -1.8683    -1.4818 H
21 H21     2.5272    -2.5074     0.0956 H
22 H22     3.8597    -0.5226     0.6428 H
23 H23     4.2649    -0.9360    -1.0131 H
24 C24     1.0848    -0.5651     1.8105 C
25 H25     0.8876     0.3519     2.3672 H
26 H26     0.3760    -1.3131     2.1573 H
27 H27     2.1248    -0.8377     1.9665 H
28 C28     1.4192     2.7115    -0.3552 C
29 H29     2.2991     3.3504    -0.4690 H
30 H30     0.9178     2.6665    -1.3265 H
31 H31     0.7540     3.2008     0.3597 H
32 H32     2.3486     1.4832     1.1014 H
33 C33    -3.1670     0.3530    -0.1391 C
34 C34    -3.5944     1.2003     0.8051 C
35 H35    -4.6414     1.4856     0.8576 H
36 H36    -2.9390     1.6393     1.5502 H
37 C37    -4.1128    -0.2103    -1.1636 C
38 H38    -4.0958    -1.3057    -1.1687 H
39 H39    -5.1403     0.1114    -0.9814 H
40 H40    -3.8254     0.1122    -2.1713 H
@<TRIPOS>BOND
1 1 2 1
2 1 6 1
3 1 7 1
4 1 8 1
5 2 3 Ar
6 2 15 1
7 3 4 1
8 3 14 1
9 4 5 1
10 4 9 1
11 4 10 1
12 5 6 1
13 5 11 1
14 5 33 1
15 6 12 1
16 6 13 1
17 14 17 1
18 14 28 1
19 14 32 1
20 15 16 1
21 15 20 1
22 15 21 1
23 16 17 1
24 16 22 1
25 16 23 1
26 17 18 1
27 17 19 1
28 24 25 1
29 24 26 1
30 24 27 1
31 28 29 1
32 28 30 1
33 28 31 1
34 33 34 2
35 33 37 1
36 34 35 1
37 34 36 1
38 37 38 1
39 37 39 1
40 37 40 1
