# Supplementary material for: Mechanistically informed predictions of binding modes for carbocation intermediates of a sesquiterpene synthase reaction
Source: Chem Sci. 2016 Mar 21;7(7):4009–15. doi: 10.1039/c6sc00635c (PMC6013805; doi:10.1039/c6sc00635c)
Supplement: SC-007-C6SC00635C-s008 [file SC-007-C6SC00635C-s008.pdb]

ATOM      1  N   VAL A   1     104.379  53.443  59.714  1.00  0.00           N  
ATOM      2  CA  VAL A   1     105.455  54.476  59.633  1.00  0.00           C  
ATOM      3  C   VAL A   1     106.816  53.908  59.217  1.00  0.00           C  
ATOM      4  O   VAL A   1     107.140  52.762  59.533  1.00  0.00           O  
ATOM      5  CB  VAL A   1     105.617  55.177  60.995  1.00  0.00           C  
ATOM      6  CG1 VAL A   1     104.376  55.992  61.326  1.00  0.00           C  
ATOM      7  CG2 VAL A   1     105.891  54.145  62.079  1.00  0.00           C  
ATOM      8 1H   VAL A   1     103.521  53.875  59.989  1.00  0.00           H  
ATOM      9 2H   VAL A   1     104.263  53.012  58.819  1.00  0.00           H  
ATOM     10 3H   VAL A   1     104.633  52.748  60.387  1.00  0.00           H  
ATOM     11  HA  VAL A   1     105.191  55.189  58.852  1.00  0.00           H  
ATOM     12  HB  VAL A   1     106.453  55.874  60.937  1.00  0.00           H  
ATOM     13 1HG1 VAL A   1     104.508  56.481  62.292  1.00  0.00           H  
ATOM     14 2HG1 VAL A   1     104.220  56.747  60.556  1.00  0.00           H  
ATOM     15 3HG1 VAL A   1     103.509  55.332  61.370  1.00  0.00           H  
ATOM     16 1HG2 VAL A   1     106.005  54.648  63.039  1.00  0.00           H  
ATOM     17 2HG2 VAL A   1     105.057  53.445  62.133  1.00  0.00           H  
ATOM     18 3HG2 VAL A   1     106.806  53.603  61.843  1.00  0.00           H  
ATOM     19  N   ALA A   2     107.590  54.736  58.508  1.00  0.00           N  
ATOM     20  CA  ALA A   2     108.954  54.446  58.031  1.00  0.00           C  
ATOM     21  C   ALA A   2     109.503  53.037  58.293  1.00  0.00           C  
ATOM     22  O   ALA A   2     109.500  52.190  57.400  1.00  0.00           O  
ATOM     23  CB  ALA A   2     109.923  55.502  58.566  1.00  0.00           C  
ATOM     24  H   ALA A   2     107.175  55.633  58.297  1.00  0.00           H  
ATOM     25  HA  ALA A   2     108.947  54.484  56.941  1.00  0.00           H  
ATOM     26 1HB  ALA A   2     110.930  55.284  58.211  1.00  0.00           H  
ATOM     27 2HB  ALA A   2     109.620  56.487  58.213  1.00  0.00           H  
ATOM     28 3HB  ALA A   2     109.911  55.487  59.654  1.00  0.00           H  
ATOM     29  N   ASP A   3     110.051  52.763  59.504  1.00  0.00           N  
ATOM     30  CA  ASP A   3     110.494  51.439  59.956  1.00  0.00           C  
ATOM     31  C   ASP A   3     111.727  50.798  59.303  1.00  0.00           C  
ATOM     32  O   ASP A   3     112.623  50.331  60.010  1.00  0.00           O  
ATOM     33  CB  ASP A   3     109.321  50.449  59.929  1.00  0.00           C  
ATOM     34  CG  ASP A   3     109.442  49.365  60.991  1.00  0.00           C  
ATOM     35  OD1 ASP A   3     110.088  49.609  62.035  1.00  0.00           O  
ATOM     36  OD2 ASP A   3     108.881  48.269  60.786  1.00  0.00           O1-
ATOM     37  H   ASP A   3     110.167  53.556  60.118  1.00  0.00           H  
ATOM     38  HA  ASP A   3     110.856  51.527  60.981  1.00  0.00           H  
ATOM     39 1HB  ASP A   3     108.386  50.988  60.084  1.00  0.00           H  
ATOM     40 2HB  ASP A   3     109.268  49.974  58.949  1.00  0.00           H  
ATOM     41  N   PHE A   4     111.764  50.751  57.972  1.00  0.00           N  
ATOM     42  CA  PHE A   4     112.866  50.115  57.241  1.00  0.00           C  
ATOM     43  C   PHE A   4     114.215  50.810  57.397  1.00  0.00           C  
ATOM     44  O   PHE A   4     114.301  52.039  57.375  1.00  0.00           O  
ATOM     45  CB  PHE A   4     112.521  50.042  55.752  1.00  0.00           C  
ATOM     46  CG  PHE A   4     111.332  49.176  55.447  1.00  0.00           C  
ATOM     47  CD1 PHE A   4     110.170  49.726  54.926  1.00  0.00           C  
ATOM     48  CD2 PHE A   4     111.372  47.810  55.682  1.00  0.00           C  
ATOM     49  CE1 PHE A   4     109.076  48.930  54.645  1.00  0.00           C  
ATOM     50  CE2 PHE A   4     110.280  47.012  55.401  1.00  0.00           C  
ATOM     51  CZ  PHE A   4     109.131  47.573  54.883  1.00  0.00           C  
ATOM     52  H   PHE A   4     111.006  51.169  57.452  1.00  0.00           H  
ATOM     53  HA  PHE A   4     113.014  49.111  57.643  1.00  0.00           H  
ATOM     54 1HB  PHE A   4     112.316  51.044  55.377  1.00  0.00           H  
ATOM     55 2HB  PHE A   4     113.375  49.654  55.199  1.00  0.00           H  
ATOM     56  HD1 PHE A   4     110.127  50.799  54.737  1.00  0.00           H  
ATOM     57  HD2 PHE A   4     112.280  47.367  56.092  1.00  0.00           H  
ATOM     58  HE1 PHE A   4     108.169  49.375  54.236  1.00  0.00           H  
ATOM     59  HE2 PHE A   4     110.325  45.939  55.590  1.00  0.00           H  
ATOM     60  HZ  PHE A   4     108.268  46.945  54.663  1.00  0.00           H  
ATOM     61  N   SER A   5     115.262  50.003  57.555  1.00  0.00           N  
ATOM     62  CA  SER A   5     116.607  50.515  57.807  1.00  0.00           C  
ATOM     63  C   SER A   5     117.235  51.036  56.512  1.00  0.00           C  
ATOM     64  O   SER A   5     116.952  50.528  55.426  1.00  0.00           O  
ATOM     65  CB  SER A   5     117.477  49.430  58.408  1.00  0.00           C  
ATOM     66  OG  SER A   5     117.621  48.352  57.522  1.00  0.00           O  
ATOM     67  H   SER A   5     115.118  49.005  57.498  1.00  0.00           H  
ATOM     68  HA  SER A   5     116.535  51.348  58.508  1.00  0.00           H  
ATOM     69 1HB  SER A   5     118.458  49.839  58.648  1.00  0.00           H  
ATOM     70 2HB  SER A   5     117.033  49.080  59.340  1.00  0.00           H  
ATOM     71  HG  SER A   5     117.891  47.603  58.058  1.00  0.00           H  
ATOM     72  N   PRO A   6     118.065  52.075  56.662  1.00  0.00           N  
ATOM     73  CA  PRO A   6     118.749  52.646  55.495  1.00  0.00           C  
ATOM     74  C   PRO A   6     119.835  51.724  54.936  1.00  0.00           C  
ATOM     75  O   PRO A   6     120.252  50.769  55.597  1.00  0.00           O  
ATOM     76  CB  PRO A   6     119.325  53.950  56.049  1.00  0.00           C  
ATOM     77  CG  PRO A   6     119.621  53.606  57.481  1.00  0.00           C  
ATOM     78  CD  PRO A   6     118.405  52.810  57.879  1.00  0.00           C  
ATOM     79  HA  PRO A   6     118.010  52.843  54.704  1.00  0.00           H  
ATOM     80 1HB  PRO A   6     120.218  54.240  55.476  1.00  0.00           H  
ATOM     81 2HB  PRO A   6     118.592  54.763  55.938  1.00  0.00           H  
ATOM     82 1HG  PRO A   6     120.561  53.040  57.549  1.00  0.00           H  
ATOM     83 2HG  PRO A   6     119.760  54.525  58.070  1.00  0.00           H  
ATOM     84 1HD  PRO A   6     118.667  52.123  58.696  1.00  0.00           H  
ATOM     85 2HD  PRO A   6     117.602  53.495  58.189  1.00  0.00           H  
ATOM     86  N   SER A   7     120.268  52.005  53.711  1.00  0.00           N  
ATOM     87  CA  SER A   7     121.291  51.200  53.046  1.00  0.00           C  
ATOM     88  C   SER A   7     122.568  51.129  53.881  1.00  0.00           C  
ATOM     89  O   SER A   7     123.052  52.144  54.385  1.00  0.00           O  
ATOM     90  CB  SER A   7     121.602  51.778  51.679  1.00  0.00           C  
ATOM     91  OG  SER A   7     122.657  51.086  51.070  1.00  0.00           O  
ATOM     92  H   SER A   7     119.876  52.800  53.226  1.00  0.00           H  
ATOM     93  HA  SER A   7     120.909  50.186  52.926  1.00  0.00           H  
ATOM     94 1HB  SER A   7     120.714  51.720  51.050  1.00  0.00           H  
ATOM     95 2HB  SER A   7     121.863  52.830  51.780  1.00  0.00           H  
ATOM     96  HG  SER A   7     122.419  51.003  50.144  1.00  0.00           H  
ATOM     97  N   LEU A   8     123.099  49.917  54.025  1.00  0.00           N  
ATOM     98  CA  LEU A   8     124.310  49.665  54.809  1.00  0.00           C  
ATOM     99  C   LEU A   8     125.556  50.190  54.101  1.00  0.00           C  
ATOM    100  O   LEU A   8     126.588  50.430  54.728  1.00  0.00           O  
ATOM    101  CB  LEU A   8     124.504  48.156  55.001  1.00  0.00           C  
ATOM    102  CG  LEU A   8     123.471  47.288  55.725  1.00  0.00           C  
ATOM    103  CD1 LEU A   8     123.874  45.826  55.598  1.00  0.00           C  
ATOM    104  CD2 LEU A   8     123.347  47.695  57.187  1.00  0.00           C  
ATOM    105  H   LEU A   8     122.639  49.143  53.567  1.00  0.00           H  
ATOM    106  HA  LEU A   8     124.192  50.133  55.786  1.00  0.00           H  
ATOM    107 1HB  LEU A   8     124.606  47.691  54.022  1.00  0.00           H  
ATOM    108 2HB  LEU A   8     125.429  47.992  55.555  1.00  0.00           H  
ATOM    109  HG  LEU A   8     122.499  47.404  55.246  1.00  0.00           H  
ATOM    110 1HD1 LEU A   8     123.142  45.202  56.111  1.00  0.00           H  
ATOM    111 2HD1 LEU A   8     123.910  45.549  54.545  1.00  0.00           H  
ATOM    112 3HD1 LEU A   8     124.855  45.679  56.047  1.00  0.00           H  
ATOM    113 1HD2 LEU A   8     122.606  47.064  57.678  1.00  0.00           H  
ATOM    114 2HD2 LEU A   8     124.311  47.575  57.681  1.00  0.00           H  
ATOM    115 3HD2 LEU A   8     123.034  48.737  57.249  1.00  0.00           H  
ATOM    116  N   TRP A   9     125.425  50.381  52.793  1.00  0.00           N  
ATOM    117  CA  TRP A   9     126.541  50.672  51.899  1.00  0.00           C  
ATOM    118  C   TRP A   9     126.934  52.122  51.618  1.00  0.00           C  
ATOM    119  O   TRP A   9     128.115  52.462  51.686  1.00  0.00           O  
ATOM    120  CB  TRP A   9     126.318  49.906  50.591  1.00  0.00           C  
ATOM    121  CG  TRP A   9     125.827  48.512  50.859  1.00  0.00           C  
ATOM    122  CD1 TRP A   9     124.538  48.068  50.782  1.00  0.00           C  
ATOM    123  CD2 TRP A   9     126.600  47.420  51.368  1.00  0.00           C  
ATOM    124  CE2 TRP A   9     125.705  46.347  51.593  1.00  0.00           C  
ATOM    125  CE3 TRP A   9     127.956  47.241  51.665  1.00  0.00           C  
ATOM    126  NE1 TRP A   9     124.455  46.771  51.226  1.00  0.00           N  
ATOM    127  CZ2 TRP A   9     126.127  45.114  52.101  1.00  0.00           C  
ATOM    128  CZ3 TRP A   9     128.377  46.016  52.171  1.00  0.00           C  
ATOM    129  CH2 TRP A   9     127.462  44.969  52.384  1.00  0.00           C  
ATOM    130  H   TRP A   9     124.492  50.317  52.412  1.00  0.00           H  
ATOM    131  HA  TRP A   9     127.462  50.332  52.372  1.00  0.00           H  
ATOM    132 1HB  TRP A   9     125.592  50.438  49.976  1.00  0.00           H  
ATOM    133 2HB  TRP A   9     127.252  49.864  50.031  1.00  0.00           H  
ATOM    134  HD1 TRP A   9     123.696  48.657  50.421  1.00  0.00           H  
ATOM    135  HE1 TRP A   9     123.611  46.219  51.276  1.00  0.00           H  
ATOM    136  HE3 TRP A   9     128.669  48.048  51.499  1.00  0.00           H  
ATOM    137  HZ2 TRP A   9     125.435  44.289  52.270  1.00  0.00           H  
ATOM    138  HZ3 TRP A   9     129.435  45.886  52.400  1.00  0.00           H  
ATOM    139  HH2 TRP A   9     127.824  44.021  52.784  1.00  0.00           H  
ATOM    140  N   GLY A  10     125.962  52.964  51.281  1.00  0.00           N  
ATOM    141  CA  GLY A  10     126.259  54.362  51.010  1.00  0.00           C  
ATOM    142  C   GLY A  10     126.740  54.542  49.579  1.00  0.00           C  
ATOM    143  O   GLY A  10     126.293  53.825  48.682  1.00  0.00           O  
ATOM    144  H   GLY A  10     125.008  52.641  51.211  1.00  0.00           H  
ATOM    145 1HA  GLY A  10     125.366  54.963  51.180  1.00  0.00           H  
ATOM    146 2HA  GLY A  10     127.021  54.714  51.705  1.00  0.00           H  
ATOM    147  N   ASP A  11     127.657  55.484  49.360  1.00  0.00           N  
ATOM    148  CA  ASP A  11     128.201  55.743  48.021  1.00  0.00           C  
ATOM    149  C   ASP A  11     129.415  54.867  47.705  1.00  0.00           C  
ATOM    150  O   ASP A  11     130.100  55.061  46.696  1.00  0.00           O  
ATOM    151  CB  ASP A  11     128.570  57.224  47.868  1.00  0.00           C  
ATOM    152  CG  ASP A  11     127.353  58.147  47.889  1.00  0.00           C  
ATOM    153  OD1 ASP A  11     126.201  57.653  47.910  1.00  0.00           O  
ATOM    154  OD2 ASP A  11     127.557  59.382  47.882  1.00  0.00           O1-
ATOM    155  H   ASP A  11     127.986  56.035  50.140  1.00  0.00           H  
ATOM    156  HA  ASP A  11     127.437  55.497  47.283  1.00  0.00           H  
ATOM    157 1HB  ASP A  11     129.243  57.517  48.674  1.00  0.00           H  
ATOM    158 2HB  ASP A  11     129.103  57.371  46.928  1.00  0.00           H  
ATOM    159  N   GLN A  12     129.638  53.879  48.566  1.00  0.00           N  
ATOM    160  CA  GLN A  12     130.731  52.920  48.457  1.00  0.00           C  
ATOM    161  C   GLN A  12     130.887  52.300  47.067  1.00  0.00           C  
ATOM    162  O   GLN A  12     131.986  51.908  46.684  1.00  0.00           O  
ATOM    163  CB  GLN A  12     130.510  51.822  49.502  1.00  0.00           C  
ATOM    164  CG  GLN A  12     131.576  50.753  49.575  1.00  0.00           C  
ATOM    165  CD  GLN A  12     131.316  49.743  50.681  1.00  0.00           C  
ATOM    166  NE2 GLN A  12     132.016  48.611  50.632  1.00  0.00           N  
ATOM    167  OE1 GLN A  12     130.499  49.975  51.568  1.00  0.00           O  
ATOM    168  H   GLN A  12     128.995  53.806  49.342  1.00  0.00           H  
ATOM    169  HA  GLN A  12     131.668  53.438  48.661  1.00  0.00           H  
ATOM    170 1HB  GLN A  12     130.440  52.272  50.492  1.00  0.00           H  
ATOM    171 2HB  GLN A  12     129.565  51.317  49.304  1.00  0.00           H  
ATOM    172 1HG  GLN A  12     131.606  50.219  48.626  1.00  0.00           H  
ATOM    173 2HG  GLN A  12     132.539  51.227  49.768  1.00  0.00           H  
ATOM    174 1HE2 GLN A  12     131.886  47.911  51.336  1.00  0.00           H  
ATOM    175 2HE2 GLN A  12     132.673  48.460  49.893  1.00  0.00           H  
ATOM    176  N   PHE A  13     129.796  52.237  46.305  1.00  0.00           N  
ATOM    177  CA  PHE A  13     129.822  51.575  45.002  1.00  0.00           C  
ATOM    178  C   PHE A  13     129.645  52.464  43.770  1.00  0.00           C  
ATOM    179  O   PHE A  13     129.740  51.965  42.643  1.00  0.00           O  
ATOM    180  CB  PHE A  13     128.794  50.440  44.963  1.00  0.00           C  
ATOM    181  CG  PHE A  13     129.043  49.354  45.975  1.00  0.00           C  
ATOM    182  CD1 PHE A  13     130.118  48.480  45.831  1.00  0.00           C  
ATOM    183  CD2 PHE A  13     128.191  49.196  47.064  1.00  0.00           C  
ATOM    184  CE1 PHE A  13     130.338  47.458  46.757  1.00  0.00           C  
ATOM    185  CE2 PHE A  13     128.401  48.182  47.995  1.00  0.00           C  
ATOM    186  CZ  PHE A  13     129.477  47.309  47.842  1.00  0.00           C  
ATOM    187  H   PHE A  13     128.934  52.651  46.629  1.00  0.00           H  
ATOM    188  HA  PHE A  13     130.816  51.152  44.848  1.00  0.00           H  
ATOM    189 1HB  PHE A  13     127.798  50.846  45.140  1.00  0.00           H  
ATOM    190 2HB  PHE A  13     128.790  49.987  43.973  1.00  0.00           H  
ATOM    191  HD1 PHE A  13     130.793  48.600  44.983  1.00  0.00           H  
ATOM    192  HD2 PHE A  13     127.350  49.879  47.183  1.00  0.00           H  
ATOM    193  HE1 PHE A  13     131.182  46.781  46.629  1.00  0.00           H  
ATOM    194  HE2 PHE A  13     127.725  48.069  48.842  1.00  0.00           H  
ATOM    195  HZ  PHE A  13     129.644  46.512  48.566  1.00  0.00           H  
ATOM    196  N   LEU A  14     129.380  53.758  43.969  1.00  0.00           N  
ATOM    197  CA  LEU A  14     129.232  54.704  42.853  1.00  0.00           C  
ATOM    198  C   LEU A  14     130.489  54.749  41.994  1.00  0.00           C  
ATOM    199  O   LEU A  14     130.422  54.805  40.760  1.00  0.00           O  
ATOM    200  CB  LEU A  14     128.924  56.110  43.382  1.00  0.00           C  
ATOM    201  CG  LEU A  14     127.477  56.350  43.830  1.00  0.00           C  
ATOM    202  CD1 LEU A  14     127.353  57.747  44.423  1.00  0.00           C  
ATOM    203  CD2 LEU A  14     126.542  56.175  42.643  1.00  0.00           C  
ATOM    204  H   LEU A  14     129.279  54.094  44.916  1.00  0.00           H  
ATOM    205  HA  LEU A  14     128.367  54.408  42.261  1.00  0.00           H  
ATOM    206 1HB  LEU A  14     129.572  56.310  44.234  1.00  0.00           H  
ATOM    207 2HB  LEU A  14     129.154  56.834  42.600  1.00  0.00           H  
ATOM    208  HG  LEU A  14     127.213  55.634  44.609  1.00  0.00           H  
ATOM    209 1HD1 LEU A  14     126.325  57.918  44.741  1.00  0.00           H  
ATOM    210 2HD1 LEU A  14     128.018  57.839  45.282  1.00  0.00           H  
ATOM    211 3HD1 LEU A  14     127.627  58.487  43.671  1.00  0.00           H  
ATOM    212 1HD2 LEU A  14     125.513  56.345  42.962  1.00  0.00           H  
ATOM    213 2HD2 LEU A  14     126.804  56.892  41.865  1.00  0.00           H  
ATOM    214 3HD2 LEU A  14     126.638  55.162  42.251  1.00  0.00           H  
ATOM    215  N   SER A  15     131.631  54.748  42.671  1.00  0.00           N  
ATOM    216  CA  SER A  15     132.929  54.817  42.025  1.00  0.00           C  
ATOM    217  C   SER A  15     133.686  53.517  41.813  1.00  0.00           C  
ATOM    218  O   SER A  15     133.868  52.730  42.744  1.00  0.00           O  
ATOM    219  CB  SER A  15     133.809  55.753  42.831  1.00  0.00           C  
ATOM    220  OG  SER A  15     133.930  55.313  44.155  1.00  0.00           O  
ATOM    221  H   SER A  15     131.585  54.698  43.679  1.00  0.00           H  
ATOM    222  HA  SER A  15     132.794  55.213  41.017  1.00  0.00           H  
ATOM    223 1HB  SER A  15     134.796  55.809  42.372  1.00  0.00           H  
ATOM    224 2HB  SER A  15     133.384  56.755  42.815  1.00  0.00           H  
ATOM    225  HG  SER A  15     133.409  54.507  44.215  1.00  0.00           H  
ATOM    226  N   PHE A  16     134.115  53.301  40.576  1.00  0.00           N  
ATOM    227  CA  PHE A  16     134.950  52.159  40.228  1.00  0.00           C  
ATOM    228  C   PHE A  16     135.643  52.313  38.887  1.00  0.00           C  
ATOM    229  O   PHE A  16     135.060  52.065  37.827  1.00  0.00           O  
ATOM    230  CB  PHE A  16     134.252  50.803  40.279  1.00  0.00           C  
ATOM    231  CG  PHE A  16     135.206  49.656  40.060  1.00  0.00           C  
ATOM    232  CD1 PHE A  16     136.172  49.355  41.015  1.00  0.00           C  
ATOM    233  CD2 PHE A  16     135.225  48.960  38.847  1.00  0.00           C  
ATOM    234  CE1 PHE A  16     137.155  48.391  40.771  1.00  0.00           C  
ATOM    235  CE2 PHE A  16     136.204  47.994  38.593  1.00  0.00           C  
ATOM    236  CZ  PHE A  16     137.172  47.712  39.554  1.00  0.00           C  
ATOM    237  H   PHE A  16     133.849  53.954  39.853  1.00  0.00           H  
ATOM    238  HA  PHE A  16     135.776  52.105  40.939  1.00  0.00           H  
ATOM    239 1HB  PHE A  16     133.768  50.679  41.247  1.00  0.00           H  
ATOM    240 2HB  PHE A  16     133.475  50.765  39.517  1.00  0.00           H  
ATOM    241  HD1 PHE A  16     136.160  49.881  41.970  1.00  0.00           H  
ATOM    242  HD2 PHE A  16     134.467  49.180  38.094  1.00  0.00           H  
ATOM    243  HE1 PHE A  16     137.905  48.174  41.531  1.00  0.00           H  
ATOM    244  HE2 PHE A  16     136.210  47.461  37.641  1.00  0.00           H  
ATOM    245  HZ  PHE A  16     137.940  46.965  39.356  1.00  0.00           H  
ATOM    246  N   SER A  17     136.905  52.722  38.968  1.00  0.00           N  
ATOM    247  CA  SER A  17     137.757  52.902  37.815  1.00  0.00           C  
ATOM    248  C   SER A  17     138.635  51.664  37.706  1.00  0.00           C  
ATOM    249  O   SER A  17     139.560  51.468  38.496  1.00  0.00           O  
ATOM    250  CB  SER A  17     138.597  54.176  37.982  1.00  0.00           C  
ATOM    251  OG  SER A  17     139.399  54.121  39.153  1.00  0.00           O  
ATOM    252  H   SER A  17     137.275  52.913  39.888  1.00  0.00           H  
ATOM    253  HA  SER A  17     137.126  53.007  36.931  1.00  0.00           H  
ATOM    254 1HB  SER A  17     139.237  54.306  37.110  1.00  0.00           H  
ATOM    255 2HB  SER A  17     137.938  55.042  38.035  1.00  0.00           H  
ATOM    256  HG  SER A  17     140.309  54.195  38.855  1.00  0.00           H  
ATOM    257  N   ILE A  18     138.272  50.785  36.781  1.00  0.00           N  
ATOM    258  CA  ILE A  18     139.058  49.591  36.508  1.00  0.00           C  
ATOM    259  C   ILE A  18     140.477  49.959  36.080  1.00  0.00           C  
ATOM    260  O   ILE A  18     140.666  50.720  35.132  1.00  0.00           O  
ATOM    261  CB  ILE A  18     138.393  48.717  35.407  1.00  0.00           C  
ATOM    262  CG1 ILE A  18     139.148  47.391  35.263  1.00  0.00           C  
ATOM    263  CG2 ILE A  18     138.311  49.482  34.078  1.00  0.00           C  
ATOM    264  CD1 ILE A  18     138.443  46.355  34.407  1.00  0.00           C  
ATOM    265  H   ILE A  18     137.428  50.950  36.252  1.00  0.00           H  
ATOM    266  HA  ILE A  18     139.119  49.001  37.421  1.00  0.00           H  
ATOM    267  HB  ILE A  18     137.385  48.445  35.719  1.00  0.00           H  
ATOM    268 1HG1 ILE A  18     140.128  47.576  34.825  1.00  0.00           H  
ATOM    269 2HG1 ILE A  18     139.309  46.954  36.249  1.00  0.00           H  
ATOM    270 1HG2 ILE A  18     137.843  48.850  33.324  1.00  0.00           H  
ATOM    271 2HG2 ILE A  18     137.717  50.385  34.215  1.00  0.00           H  
ATOM    272 3HG2 ILE A  18     139.314  49.754  33.752  1.00  0.00           H  
ATOM    273 1HD1 ILE A  18     139.048  45.449  34.361  1.00  0.00           H  
ATOM    274 2HD1 ILE A  18     137.472  46.121  34.845  1.00  0.00           H  
ATOM    275 3HD1 ILE A  18     138.303  46.749  33.402  1.00  0.00           H  
ATOM    276  N   ASP A  19     141.472  49.478  36.822  1.00  0.00           N  
ATOM    277  CA  ASP A  19     142.865  49.732  36.461  1.00  0.00           C  
ATOM    278  C   ASP A  19     143.184  48.770  35.317  1.00  0.00           C  
ATOM    279  O   ASP A  19     143.590  47.628  35.535  1.00  0.00           O  
ATOM    280  CB  ASP A  19     143.801  49.515  37.658  1.00  0.00           C  
ATOM    281  CG  ASP A  19     143.416  48.313  38.496  1.00  0.00           C  
ATOM    282  OD1 ASP A  19     142.854  47.348  37.939  1.00  0.00           O  
ATOM    283  OD2 ASP A  19     143.666  48.341  39.721  1.00  0.00           O1-
ATOM    284  H   ASP A  19     141.269  48.930  37.645  1.00  0.00           H  
ATOM    285  HA  ASP A  19     142.956  50.770  36.141  1.00  0.00           H  
ATOM    286 1HB  ASP A  19     144.823  49.380  37.301  1.00  0.00           H  
ATOM    287 2HB  ASP A  19     143.791  50.402  38.293  1.00  0.00           H  
ATOM    288  N   ASN A  20     142.919  49.241  34.099  1.00  0.00           N  
ATOM    289  CA  ASN A  20     143.122  48.493  32.857  1.00  0.00           C  
ATOM    290  C   ASN A  20     144.393  47.654  32.830  1.00  0.00           C  
ATOM    291  O   ASN A  20     144.399  46.534  32.318  1.00  0.00           O  
ATOM    292  CB  ASN A  20     143.115  49.457  31.665  1.00  0.00           C  
ATOM    293  CG  ASN A  20     141.844  50.290  31.595  1.00  0.00           C  
ATOM    294  ND2 ASN A  20     142.003  51.591  31.361  1.00  0.00           N  
ATOM    295  OD1 ASN A  20     140.741  49.780  31.777  1.00  0.00           O  
ATOM    296  H   ASN A  20     142.553  50.182  34.053  1.00  0.00           H  
ATOM    297  HA  ASN A  20     142.302  47.782  32.743  1.00  0.00           H  
ATOM    298 1HB  ASN A  20     143.972  50.127  31.734  1.00  0.00           H  
ATOM    299 2HB  ASN A  20     143.216  48.891  30.739  1.00  0.00           H  
ATOM    300 1HD2 ASN A  20     141.204  52.190  31.304  1.00  0.00           H  
ATOM    301 2HD2 ASN A  20     142.921  51.969  31.242  1.00  0.00           H  
ATOM    302  N   GLN A  21     145.470  48.218  33.366  1.00  0.00           N  
ATOM    303  CA  GLN A  21     146.770  47.564  33.388  1.00  0.00           C  
ATOM    304  C   GLN A  21     146.689  46.190  34.075  1.00  0.00           C  
ATOM    305  O   GLN A  21     147.179  45.198  33.540  1.00  0.00           O  
ATOM    306  CB  GLN A  21     147.779  48.481  34.091  1.00  0.00           C  
ATOM    307  CG  GLN A  21     149.097  47.821  34.479  1.00  0.00           C  
ATOM    308  CD  GLN A  21     149.209  47.616  35.983  1.00  0.00           C  
ATOM    309  NE2 GLN A  21     150.005  46.626  36.394  1.00  0.00           N  
ATOM    310  OE1 GLN A  21     148.586  48.333  36.766  1.00  0.00           O  
ATOM    311  H   GLN A  21     145.375  49.138  33.773  1.00  0.00           H  
ATOM    312  HA  GLN A  21     147.090  47.396  32.360  1.00  0.00           H  
ATOM    313 1HB  GLN A  21     148.015  49.325  33.443  1.00  0.00           H  
ATOM    314 2HB  GLN A  21     147.334  48.881  35.001  1.00  0.00           H  
ATOM    315 1HG  GLN A  21     149.163  46.849  33.991  1.00  0.00           H  
ATOM    316 2HG  GLN A  21     149.920  48.458  34.155  1.00  0.00           H  
ATOM    317 1HE2 GLN A  21     150.116  46.446  37.372  1.00  0.00           H  
ATOM    318 2HE2 GLN A  21     150.492  46.064  35.725  1.00  0.00           H  
ATOM    319  N   VAL A  22     146.039  46.140  35.237  1.00  0.00           N  
ATOM    320  CA  VAL A  22     145.907  44.905  36.019  1.00  0.00           C  
ATOM    321  C   VAL A  22     144.947  43.917  35.352  1.00  0.00           C  
ATOM    322  O   VAL A  22     145.208  42.711  35.309  1.00  0.00           O  
ATOM    323  CB  VAL A  22     145.401  45.225  37.439  1.00  0.00           C  
ATOM    324  CG1 VAL A  22     145.125  43.941  38.208  1.00  0.00           C  
ATOM    325  CG2 VAL A  22     146.420  46.085  38.171  1.00  0.00           C  
ATOM    326  H   VAL A  22     145.622  46.991  35.587  1.00  0.00           H  
ATOM    327  HA  VAL A  22     146.887  44.432  36.087  1.00  0.00           H  
ATOM    328  HB  VAL A  22     144.456  45.764  37.364  1.00  0.00           H  
ATOM    329 1HG1 VAL A  22     144.768  44.186  39.208  1.00  0.00           H  
ATOM    330 2HG1 VAL A  22     144.367  43.359  37.684  1.00  0.00           H  
ATOM    331 3HG1 VAL A  22     146.043  43.359  38.284  1.00  0.00           H  
ATOM    332 1HG2 VAL A  22     146.055  46.308  39.173  1.00  0.00           H  
ATOM    333 2HG2 VAL A  22     147.366  45.548  38.240  1.00  0.00           H  
ATOM    334 3HG2 VAL A  22     146.570  47.016  37.624  1.00  0.00           H  
ATOM    335  N   ALA A  23     143.854  44.443  34.805  1.00  0.00           N  
ATOM    336  CA  ALA A  23     142.844  43.630  34.135  1.00  0.00           C  
ATOM    337  C   ALA A  23     143.421  42.854  32.955  1.00  0.00           C  
ATOM    338  O   ALA A  23     143.149  41.664  32.795  1.00  0.00           O  
ATOM    339  CB  ALA A  23     141.699  44.509  33.671  1.00  0.00           C  
ATOM    340  H   ALA A  23     143.725  45.444  34.858  1.00  0.00           H  
ATOM    341  HA  ALA A  23     142.467  42.901  34.851  1.00  0.00           H  
ATOM    342 1HB  ALA A  23     140.949  43.896  33.172  1.00  0.00           H  
ATOM    343 2HB  ALA A  23     141.249  45.004  34.532  1.00  0.00           H  
ATOM    344 3HB  ALA A  23     142.075  45.259  32.977  1.00  0.00           H  
ATOM    345  N   GLU A  24     144.217  43.534  32.135  1.00  0.00           N  
ATOM    346  CA  GLU A  24     144.847  42.924  30.967  1.00  0.00           C  
ATOM    347  C   GLU A  24     145.884  41.888  31.383  1.00  0.00           C  
ATOM    348  O   GLU A  24     146.030  40.852  30.739  1.00  0.00           O  
ATOM    349  CB  GLU A  24     145.500  44.001  30.104  1.00  0.00           C  
ATOM    350  CG  GLU A  24     144.500  44.941  29.445  1.00  0.00           C  
ATOM    351  CD  GLU A  24     145.159  46.107  28.730  1.00  0.00           C  
ATOM    352  OE1 GLU A  24     146.268  45.930  28.180  1.00  0.00           O  
ATOM    353  OE2 GLU A  24     144.561  47.205  28.720  1.00  0.00           O1-
ATOM    354  H   GLU A  24     144.387  44.510  32.333  1.00  0.00           H  
ATOM    355  HA  GLU A  24     144.077  42.421  30.382  1.00  0.00           H  
ATOM    356 1HB  GLU A  24     146.178  44.597  30.715  1.00  0.00           H  
ATOM    357 2HB  GLU A  24     146.094  43.530  29.321  1.00  0.00           H  
ATOM    358 1HG  GLU A  24     143.908  44.378  28.724  1.00  0.00           H  
ATOM    359 2HG  GLU A  24     143.823  45.327  30.207  1.00  0.00           H  
ATOM    360  N   LYS A  25     146.600  42.182  32.465  1.00  0.00           N  
ATOM    361  CA  LYS A  25     147.608  41.279  33.009  1.00  0.00           C  
ATOM    362  C   LYS A  25     146.932  39.958  33.357  1.00  0.00           C  
ATOM    363  O   LYS A  25     147.382  38.892  32.938  1.00  0.00           O  
ATOM    364  CB  LYS A  25     148.235  41.898  34.262  1.00  0.00           C  
ATOM    365  CG  LYS A  25     149.331  41.070  34.909  1.00  0.00           C  
ATOM    366  CD  LYS A  25     149.929  41.802  36.102  1.00  0.00           C  
ATOM    367  CE  LYS A  25     151.040  40.994  36.751  1.00  0.00           C  
ATOM    368  NZ  LYS A  25     151.656  41.729  37.891  1.00  0.00           N1+
ATOM    369  H   LYS A  25     146.433  43.067  32.922  1.00  0.00           H  
ATOM    370  HA  LYS A  25     148.385  41.135  32.258  1.00  0.00           H  
ATOM    371 1HB  LYS A  25     148.661  42.871  34.014  1.00  0.00           H  
ATOM    372 2HB  LYS A  25     147.461  42.062  35.013  1.00  0.00           H  
ATOM    373 1HG  LYS A  25     148.919  40.116  35.242  1.00  0.00           H  
ATOM    374 2HG  LYS A  25     150.115  40.871  34.179  1.00  0.00           H  
ATOM    375 1HD  LYS A  25     150.333  42.761  35.775  1.00  0.00           H  
ATOM    376 2HD  LYS A  25     149.150  41.989  36.841  1.00  0.00           H  
ATOM    377 1HE  LYS A  25     150.638  40.049  37.114  1.00  0.00           H  
ATOM    378 2HE  LYS A  25     151.811  40.775  36.012  1.00  0.00           H  
ATOM    379 1HZ  LYS A  25     152.388  41.166  38.299  1.00  0.00           H  
ATOM    380 2HZ  LYS A  25     152.046  42.600  37.559  1.00  0.00           H  
ATOM    381 3HZ  LYS A  25     150.951  41.921  38.589  1.00  0.00           H  
ATOM    382  N   TYR A  26     145.834  40.049  34.107  1.00  0.00           N  
ATOM    383  CA  TYR A  26     145.075  38.883  34.550  1.00  0.00           C  
ATOM    384  C   TYR A  26     144.534  38.101  33.356  1.00  0.00           C  
ATOM    385  O   TYR A  26     144.674  36.880  33.290  1.00  0.00           O  
ATOM    386  CB  TYR A  26     143.897  39.311  35.431  1.00  0.00           C  
ATOM    387  CG  TYR A  26     144.238  39.668  36.864  1.00  0.00           C  
ATOM    388  CD1 TYR A  26     145.565  39.756  37.299  1.00  0.00           C  
ATOM    389  CD2 TYR A  26     143.225  39.904  37.794  1.00  0.00           C  
ATOM    390  CE1 TYR A  26     145.869  40.067  38.629  1.00  0.00           C  
ATOM    391  CE2 TYR A  26     143.516  40.213  39.119  1.00  0.00           C  
ATOM    392  CZ  TYR A  26     144.836  40.293  39.531  1.00  0.00           C  
ATOM    393  OH  TYR A  26     145.112  40.592  40.844  1.00  0.00           O  
ATOM    394  H   TYR A  26     145.522  40.971  34.377  1.00  0.00           H  
ATOM    395  HA  TYR A  26     145.734  38.243  35.137  1.00  0.00           H  
ATOM    396 1HB  TYR A  26     143.411  40.183  34.990  1.00  0.00           H  
ATOM    397 2HB  TYR A  26     143.160  38.509  35.468  1.00  0.00           H  
ATOM    398  HD1 TYR A  26     146.381  39.582  36.597  1.00  0.00           H  
ATOM    399  HD2 TYR A  26     142.181  39.847  37.488  1.00  0.00           H  
ATOM    400  HE1 TYR A  26     146.908  40.131  38.950  1.00  0.00           H  
ATOM    401  HE2 TYR A  26     142.707  40.390  39.828  1.00  0.00           H  
ATOM    402  HH  TYR A  26     146.063  40.611  40.974  1.00  0.00           H  
ATOM    403  N   ALA A  27     143.925  38.818  32.415  1.00  0.00           N  
ATOM    404  CA  ALA A  27     143.333  38.205  31.228  1.00  0.00           C  
ATOM    405  C   ALA A  27     144.346  37.403  30.414  1.00  0.00           C  
ATOM    406  O   ALA A  27     144.068  36.279  29.996  1.00  0.00           O  
ATOM    407  CB  ALA A  27     142.685  39.274  30.358  1.00  0.00           C  
ATOM    408  H   ALA A  27     143.872  39.820  32.529  1.00  0.00           H  
ATOM    409  HA  ALA A  27     142.568  37.501  31.557  1.00  0.00           H  
ATOM    410 1HB  ALA A  27     142.246  38.808  29.476  1.00  0.00           H  
ATOM    411 2HB  ALA A  27     141.905  39.782  30.926  1.00  0.00           H  
ATOM    412 3HB  ALA A  27     143.438  39.997  30.050  1.00  0.00           H  
ATOM    413  N   GLN A  28     145.527  37.983  30.220  1.00  0.00           N  
ATOM    414  CA  GLN A  28     146.619  37.341  29.493  1.00  0.00           C  
ATOM    415  C   GLN A  28     147.041  36.002  30.091  1.00  0.00           C  
ATOM    416  O   GLN A  28     147.123  35.004  29.376  1.00  0.00           O  
ATOM    417  CB  GLN A  28     147.823  38.284  29.430  1.00  0.00           C  
ATOM    418  CG  GLN A  28     149.014  37.741  28.654  1.00  0.00           C  
ATOM    419  CD  GLN A  28     150.190  38.701  28.632  1.00  0.00           C  
ATOM    420  NE2 GLN A  28     151.271  38.294  27.976  1.00  0.00           N  
ATOM    421  OE1 GLN A  28     150.131  39.794  29.202  1.00  0.00           O  
ATOM    422  H   GLN A  28     145.665  38.910  30.598  1.00  0.00           H  
ATOM    423  HA  GLN A  28     146.281  37.130  28.478  1.00  0.00           H  
ATOM    424 1HB  GLN A  28     147.526  39.224  28.967  1.00  0.00           H  
ATOM    425 2HB  GLN A  28     148.161  38.510  30.441  1.00  0.00           H  
ATOM    426 1HG  GLN A  28     149.344  36.812  29.118  1.00  0.00           H  
ATOM    427 2HG  GLN A  28     148.709  37.556  27.624  1.00  0.00           H  
ATOM    428 1HE2 GLN A  28     152.079  38.884  27.927  1.00  0.00           H  
ATOM    429 2HE2 GLN A  28     151.279  37.399  27.531  1.00  0.00           H  
ATOM    430  N   GLU A  29     147.326  35.989  31.393  1.00  0.00           N  
ATOM    431  CA  GLU A  29     147.762  34.770  32.072  1.00  0.00           C  
ATOM    432  C   GLU A  29     146.649  33.728  32.119  1.00  0.00           C  
ATOM    433  O   GLU A  29     146.905  32.534  31.956  1.00  0.00           O  
ATOM    434  CB  GLU A  29     148.247  35.073  33.493  1.00  0.00           C  
ATOM    435  CG  GLU A  29     148.870  33.862  34.198  1.00  0.00           C  
ATOM    436  CD  GLU A  29     149.367  34.166  35.606  1.00  0.00           C  
ATOM    437  OE1 GLU A  29     149.381  35.351  36.004  1.00  0.00           O  
ATOM    438  OE2 GLU A  29     149.743  33.212  36.323  1.00  0.00           O1-
ATOM    439  H   GLU A  29     147.237  36.843  31.924  1.00  0.00           H  
ATOM    440  HA  GLU A  29     148.592  34.340  31.511  1.00  0.00           H  
ATOM    441 1HB  GLU A  29     148.990  35.870  33.462  1.00  0.00           H  
ATOM    442 2HB  GLU A  29     147.411  35.427  34.096  1.00  0.00           H  
ATOM    443 1HG  GLU A  29     148.127  33.068  34.257  1.00  0.00           H  
ATOM    444 2HG  GLU A  29     149.704  33.497  33.600  1.00  0.00           H  
ATOM    445  N   ILE A  30     145.418  34.187  32.343  1.00  0.00           N  
ATOM    446  CA  ILE A  30     144.250  33.307  32.411  1.00  0.00           C  
ATOM    447  C   ILE A  30     144.112  32.484  31.137  1.00  0.00           C  
ATOM    448  O   ILE A  30     143.868  31.279  31.197  1.00  0.00           O  
ATOM    449  CB  ILE A  30     142.962  34.117  32.642  1.00  0.00           C  
ATOM    450  CG1 ILE A  30     142.897  34.618  34.087  1.00  0.00           C  
ATOM    451  CG2 ILE A  30     141.738  33.276  32.311  1.00  0.00           C  
ATOM    452  CD1 ILE A  30     141.809  35.638  34.332  1.00  0.00           C  
ATOM    453  H   ILE A  30     145.293  35.181  32.471  1.00  0.00           H  
ATOM    454  HA  ILE A  30     144.388  32.614  33.240  1.00  0.00           H  
ATOM    455  HB  ILE A  30     142.967  35.000  32.003  1.00  0.00           H  
ATOM    456 1HG1 ILE A  30     142.731  33.775  34.757  1.00  0.00           H  
ATOM    457 2HG1 ILE A  30     143.852  35.068  34.360  1.00  0.00           H  
ATOM    458 1HG2 ILE A  30     140.836  33.864  32.480  1.00  0.00           H  
ATOM    459 2HG2 ILE A  30     141.780  32.968  31.267  1.00  0.00           H  
ATOM    460 3HG2 ILE A  30     141.721  32.393  32.950  1.00  0.00           H  
ATOM    461 1HD1 ILE A  30     141.827  35.945  35.378  1.00  0.00           H  
ATOM    462 2HD1 ILE A  30     141.976  36.508  33.696  1.00  0.00           H  
ATOM    463 3HD1 ILE A  30     140.840  35.199  34.100  1.00  0.00           H  
ATOM    464  N   GLU A  31     144.291  33.139  29.992  1.00  0.00           N  
ATOM    465  CA  GLU A  31     144.228  32.475  28.694  1.00  0.00           C  
ATOM    466  C   GLU A  31     145.195  31.291  28.635  1.00  0.00           C  
ATOM    467  O   GLU A  31     144.838  30.212  28.163  1.00  0.00           O  
ATOM    468  CB  GLU A  31     144.560  33.472  27.583  1.00  0.00           C  
ATOM    469  CG  GLU A  31     144.447  32.900  26.174  1.00  0.00           C  
ATOM    470  CD  GLU A  31     144.834  33.893  25.084  1.00  0.00           C  
ATOM    471  OE1 GLU A  31     145.251  35.028  25.407  1.00  0.00           O  
ATOM    472  OE2 GLU A  31     144.729  33.531  23.892  1.00  0.00           O1-
ATOM    473  H   GLU A  31     144.476  34.131  30.028  1.00  0.00           H  
ATOM    474  HA  GLU A  31     143.214  32.103  28.544  1.00  0.00           H  
ATOM    475 1HB  GLU A  31     143.892  34.330  27.652  1.00  0.00           H  
ATOM    476 2HB  GLU A  31     145.578  33.839  27.715  1.00  0.00           H  
ATOM    477 1HG  GLU A  31     145.094  32.027  26.094  1.00  0.00           H  
ATOM    478 2HG  GLU A  31     143.421  32.574  26.007  1.00  0.00           H  
ATOM    479  N   ALA A  32     146.415  31.502  29.124  1.00  0.00           N  
ATOM    480  CA  ALA A  32     147.425  30.450  29.164  1.00  0.00           C  
ATOM    481  C   ALA A  32     146.979  29.326  30.095  1.00  0.00           C  
ATOM    482  O   ALA A  32     147.024  28.152  29.724  1.00  0.00           O  
ATOM    483  CB  ALA A  32     148.763  31.022  29.613  1.00  0.00           C  
ATOM    484  H   ALA A  32     146.646  32.419  29.479  1.00  0.00           H  
ATOM    485  HA  ALA A  32     147.532  30.046  28.157  1.00  0.00           H  
ATOM    486 1HB  ALA A  32     149.508  30.228  29.639  1.00  0.00           H  
ATOM    487 2HB  ALA A  32     149.081  31.796  28.914  1.00  0.00           H  
ATOM    488 3HB  ALA A  32     148.658  31.453  30.608  1.00  0.00           H  
ATOM    489  N   LEU A  33     146.536  29.700  31.293  1.00  0.00           N  
ATOM    490  CA  LEU A  33     146.110  28.745  32.314  1.00  0.00           C  
ATOM    491  C   LEU A  33     144.871  27.991  31.835  1.00  0.00           C  
ATOM    492  O   LEU A  33     144.667  26.825  32.170  1.00  0.00           O  
ATOM    493  CB  LEU A  33     145.781  29.485  33.610  1.00  0.00           C  
ATOM    494  CG  LEU A  33     146.926  30.175  34.346  1.00  0.00           C  
ATOM    495  CD1 LEU A  33     146.364  31.061  35.438  1.00  0.00           C  
ATOM    496  CD2 LEU A  33     147.882  29.142  34.923  1.00  0.00           C  
ATOM    497  H   LEU A  33     146.495  30.689  31.497  1.00  0.00           H  
ATOM    498  HA  LEU A  33     146.928  28.051  32.501  1.00  0.00           H  
ATOM    499 1HB  LEU A  33     145.042  30.255  33.392  1.00  0.00           H  
ATOM    500 2HB  LEU A  33     145.340  28.778  34.312  1.00  0.00           H  
ATOM    501  HG  LEU A  33     147.471  30.816  33.652  1.00  0.00           H  
ATOM    502 1HD1 LEU A  33     147.181  31.554  35.963  1.00  0.00           H  
ATOM    503 2HD1 LEU A  33     145.712  31.815  34.995  1.00  0.00           H  
ATOM    504 3HD1 LEU A  33     145.794  30.455  36.141  1.00  0.00           H  
ATOM    505 1HD2 LEU A  33     148.694  29.649  35.445  1.00  0.00           H  
ATOM    506 2HD2 LEU A  33     147.345  28.501  35.623  1.00  0.00           H  
ATOM    507 3HD2 LEU A  33     148.292  28.535  34.116  1.00  0.00           H  
ATOM    508  N   LYS A  34     144.062  28.679  31.036  1.00  0.00           N  
ATOM    509  CA  LYS A  34     142.816  28.160  30.473  1.00  0.00           C  
ATOM    510  C   LYS A  34     143.071  26.968  29.556  1.00  0.00           C  
ATOM    511  O   LYS A  34     142.381  25.950  29.643  1.00  0.00           O  
ATOM    512  CB  LYS A  34     142.144  29.281  29.689  1.00  0.00           C  
ATOM    513  CG  LYS A  34     140.753  29.017  29.172  1.00  0.00           C  
ATOM    514  CD  LYS A  34     140.209  30.324  28.620  1.00  0.00           C  
ATOM    515  CE  LYS A  34     138.819  30.177  28.052  1.00  0.00           C  
ATOM    516  NZ  LYS A  34     138.277  31.506  27.651  1.00  0.00           N1+
ATOM    517  H   LYS A  34     144.346  29.623  30.814  1.00  0.00           H  
ATOM    518  HA  LYS A  34     142.170  27.847  31.294  1.00  0.00           H  
ATOM    519 1HB  LYS A  34     142.078  30.173  30.313  1.00  0.00           H  
ATOM    520 2HB  LYS A  34     142.753  29.534  28.821  1.00  0.00           H  
ATOM    521 1HG  LYS A  34     140.792  28.254  28.394  1.00  0.00           H  
ATOM    522 2HG  LYS A  34     140.127  28.650  29.985  1.00  0.00           H  
ATOM    523 1HD  LYS A  34     140.179  31.071  29.414  1.00  0.00           H  
ATOM    524 2HD  LYS A  34     140.866  30.686  27.829  1.00  0.00           H  
ATOM    525 1HE  LYS A  34     138.849  29.518  27.185  1.00  0.00           H  
ATOM    526 2HE  LYS A  34     138.167  29.727  28.800  1.00  0.00           H  
ATOM    527 1HZ  LYS A  34     137.347  31.390  27.274  1.00  0.00           H  
ATOM    528 2HZ  LYS A  34     138.240  32.112  28.459  1.00  0.00           H  
ATOM    529 3HZ  LYS A  34     138.876  31.916  26.949  1.00  0.00           H  
ATOM    530  N   GLU A  35     144.062  27.101  28.679  1.00  0.00           N  
ATOM    531  CA  GLU A  35     144.418  26.025  27.761  1.00  0.00           C  
ATOM    532  C   GLU A  35     145.122  24.882  28.496  1.00  0.00           C  
ATOM    533  O   GLU A  35     144.999  23.723  28.102  1.00  0.00           O  
ATOM    534  CB  GLU A  35     145.304  26.548  26.630  1.00  0.00           C  
ATOM    535  CG  GLU A  35     145.339  25.644  25.394  1.00  0.00           C  
ATOM    536  CD  GLU A  35     144.005  25.573  24.658  1.00  0.00           C  
ATOM    537  OE1 GLU A  35     143.075  26.341  24.998  1.00  0.00           O  
ATOM    538  OE2 GLU A  35     143.892  24.753  23.720  1.00  0.00           O1-
ATOM    539  H   GLU A  35     144.582  27.966  28.647  1.00  0.00           H  
ATOM    540  HA  GLU A  35     143.502  25.625  27.326  1.00  0.00           H  
ATOM    541 1HB  GLU A  35     144.953  27.532  26.318  1.00  0.00           H  
ATOM    542 2HB  GLU A  35     146.326  26.664  26.991  1.00  0.00           H  
ATOM    543 1HG  GLU A  35     146.097  26.017  24.705  1.00  0.00           H  
ATOM    544 2HG  GLU A  35     145.628  24.639  25.700  1.00  0.00           H  
ATOM    545  N   GLN A  36     145.878  25.212  29.543  1.00  0.00           N  
ATOM    546  CA  GLN A  36     146.583  24.193  30.328  1.00  0.00           C  
ATOM    547  C   GLN A  36     145.536  23.317  30.993  1.00  0.00           C  
ATOM    548  O   GLN A  36     145.653  22.088  31.024  1.00  0.00           O  
ATOM    549  CB  GLN A  36     147.452  24.828  31.420  1.00  0.00           C  
ATOM    550  CG  GLN A  36     148.689  25.566  30.922  1.00  0.00           C  
ATOM    551  CD  GLN A  36     149.458  26.231  32.053  1.00  0.00           C  
ATOM    552  NE2 GLN A  36     149.993  27.424  31.787  1.00  0.00           N  
ATOM    553  OE1 GLN A  36     149.567  25.686  33.151  1.00  0.00           O  
ATOM    554  H   GLN A  36     145.968  26.184  29.803  1.00  0.00           H  
ATOM    555  HA  GLN A  36     147.234  23.631  29.659  1.00  0.00           H  
ATOM    556 1HB  GLN A  36     146.857  25.540  31.991  1.00  0.00           H  
ATOM    557 2HB  GLN A  36     147.791  24.056  32.110  1.00  0.00           H  
ATOM    558 1HG  GLN A  36     149.350  24.854  30.429  1.00  0.00           H  
ATOM    559 2HG  GLN A  36     148.379  26.338  30.217  1.00  0.00           H  
ATOM    560 1HE2 GLN A  36     150.511  27.909  32.493  1.00  0.00           H  
ATOM    561 2HE2 GLN A  36     149.878  27.833  30.882  1.00  0.00           H  
ATOM    562  N   THR A  37     144.520  23.979  31.535  1.00  0.00           N  
ATOM    563  CA  THR A  37     143.421  23.311  32.210  1.00  0.00           C  
ATOM    564  C   THR A  37     142.610  22.484  31.207  1.00  0.00           C  
ATOM    565  O   THR A  37     142.181  21.369  31.513  1.00  0.00           O  
ATOM    566  CB  THR A  37     142.507  24.325  32.923  1.00  0.00           C  
ATOM    567  CG2 THR A  37     141.333  23.615  33.580  1.00  0.00           C  
ATOM    568  OG1 THR A  37     143.256  25.028  33.922  1.00  0.00           O  
ATOM    569  H   THR A  37     144.518  24.987  31.472  1.00  0.00           H  
ATOM    570  HA  THR A  37     143.835  22.625  32.950  1.00  0.00           H  
ATOM    571  HB  THR A  37     142.129  25.046  32.198  1.00  0.00           H  
ATOM    572  HG1 THR A  37     143.771  25.723  33.506  1.00  0.00           H  
ATOM    573 1HG2 THR A  37     140.698  24.347  34.078  1.00  0.00           H  
ATOM    574 2HG2 THR A  37     140.755  23.089  32.820  1.00  0.00           H  
ATOM    575 3HG2 THR A  37     141.705  22.900  34.312  1.00  0.00           H  
ATOM    576  N   ARG A  38     142.449  23.014  29.996  1.00  0.00           N  
ATOM    577  CA  ARG A  38     141.729  22.313  28.939  1.00  0.00           C  
ATOM    578  C   ARG A  38     142.448  21.002  28.652  1.00  0.00           C  
ATOM    579  O   ARG A  38     141.815  19.951  28.513  1.00  0.00           O  
ATOM    580  CB  ARG A  38     141.680  23.159  27.666  1.00  0.00           C  
ATOM    581  CG  ARG A  38     140.672  22.665  26.634  1.00  0.00           C  
ATOM    582  CD  ARG A  38     140.706  23.499  25.354  1.00  0.00           C  
ATOM    583  NE  ARG A  38     140.645  24.944  25.602  1.00  0.00           N  
ATOM    584  CZ  ARG A  38     139.539  25.631  25.889  1.00  0.00           C  
ATOM    585  NH1 ARG A  38     138.365  25.020  25.975  1.00  0.00           N1+
ATOM    586  NH2 ARG A  38     139.602  26.944  26.080  1.00  0.00           N  
ATOM    587  H   ARG A  38     142.836  23.928  29.806  1.00  0.00           H  
ATOM    588  HA  ARG A  38     140.707  22.133  29.276  1.00  0.00           H  
ATOM    589 1HB  ARG A  38     141.426  24.186  27.922  1.00  0.00           H  
ATOM    590 2HB  ARG A  38     142.665  23.172  27.199  1.00  0.00           H  
ATOM    591 1HG  ARG A  38     140.898  21.631  26.371  1.00  0.00           H  
ATOM    592 2HG  ARG A  38     139.666  22.723  27.050  1.00  0.00           H  
ATOM    593 1HD  ARG A  38     141.630  23.298  24.813  1.00  0.00           H  
ATOM    594 2HD  ARG A  38     139.854  23.238  24.727  1.00  0.00           H  
ATOM    595  HE  ARG A  38     141.509  25.467  25.552  1.00  0.00           H  
ATOM    596 1HH1 ARG A  38     138.303  24.023  25.823  1.00  0.00           H  
ATOM    597 2HH1 ARG A  38     137.535  25.550  26.194  1.00  0.00           H  
ATOM    598 1HH2 ARG A  38     140.489  27.424  26.008  1.00  0.00           H  
ATOM    599 2HH2 ARG A  38     138.764  27.463  26.297  1.00  0.00           H  
ATOM    600  N   SER A  39     143.778  21.077  28.585  1.00  0.00           N  
ATOM    601  CA  SER A  39     144.627  19.923  28.292  1.00  0.00           C  
ATOM    602  C   SER A  39     144.495  18.859  29.378  1.00  0.00           C  
ATOM    603  O   SER A  39     144.544  17.660  29.087  1.00  0.00           O  
ATOM    604  CB  SER A  39     146.075  20.355  28.168  1.00  0.00           C  
ATOM    605  OG  SER A  39     146.259  21.176  27.047  1.00  0.00           O  
ATOM    606  H   SER A  39     144.208  21.977  28.745  1.00  0.00           H  
ATOM    607  HA  SER A  39     144.304  19.487  27.346  1.00  0.00           H  
ATOM    608 1HB  SER A  39     146.373  20.892  29.068  1.00  0.00           H  
ATOM    609 2HB  SER A  39     146.711  19.475  28.085  1.00  0.00           H  
ATOM    610  HG  SER A  39     145.963  22.051  27.309  1.00  0.00           H  
ATOM    611  N   MET A  40     144.345  19.300  30.629  1.00  0.00           N  
ATOM    612  CA  MET A  40     144.134  18.387  31.754  1.00  0.00           C  
ATOM    613  C   MET A  40     142.873  17.556  31.505  1.00  0.00           C  
ATOM    614  O   MET A  40     142.890  16.330  31.639  1.00  0.00           O  
ATOM    615  CB  MET A  40     143.984  19.157  33.071  1.00  0.00           C  
ATOM    616  CG  MET A  40     145.240  19.867  33.541  1.00  0.00           C  
ATOM    617  SD  MET A  40     145.006  20.757  35.098  1.00  0.00           S  
ATOM    618  CE  MET A  40     146.122  22.131  34.837  1.00  0.00           C  
ATOM    619  H   MET A  40     144.377  20.294  30.802  1.00  0.00           H  
ATOM    620  HA  MET A  40     145.003  17.733  31.836  1.00  0.00           H  
ATOM    621 1HB  MET A  40     143.201  19.906  32.966  1.00  0.00           H  
ATOM    622 2HB  MET A  40     143.678  18.470  33.861  1.00  0.00           H  
ATOM    623 1HG  MET A  40     146.039  19.139  33.679  1.00  0.00           H  
ATOM    624 2HG  MET A  40     145.558  20.582  32.783  1.00  0.00           H  
ATOM    625 1HE  MET A  40     146.103  22.786  35.709  1.00  0.00           H  
ATOM    626 2HE  MET A  40     147.135  21.755  34.688  1.00  0.00           H  
ATOM    627 3HE  MET A  40     145.810  22.692  33.955  1.00  0.00           H  
ATOM    628  N   LEU A  41     141.788  18.238  31.139  1.00  0.00           N  
ATOM    629  CA  LEU A  41     140.509  17.590  30.864  1.00  0.00           C  
ATOM    630  C   LEU A  41     140.610  16.618  29.692  1.00  0.00           C  
ATOM    631  O   LEU A  41     139.953  15.575  29.680  1.00  0.00           O  
ATOM    632  CB  LEU A  41     139.435  18.641  30.557  1.00  0.00           C  
ATOM    633  CG  LEU A  41     138.915  19.485  31.723  1.00  0.00           C  
ATOM    634  CD1 LEU A  41     138.058  20.624  31.201  1.00  0.00           C  
ATOM    635  CD2 LEU A  41     138.123  18.617  32.687  1.00  0.00           C  
ATOM    636  H   LEU A  41     141.860  19.242  31.049  1.00  0.00           H  
ATOM    637  HA  LEU A  41     140.208  17.031  31.749  1.00  0.00           H  
ATOM    638 1HB  LEU A  41     139.830  19.337  29.819  1.00  0.00           H  
ATOM    639 2HB  LEU A  41     138.570  18.138  30.124  1.00  0.00           H  
ATOM    640  HG  LEU A  41     139.757  19.931  32.253  1.00  0.00           H  
ATOM    641 1HD1 LEU A  41     137.694  21.218  32.039  1.00  0.00           H  
ATOM    642 2HD1 LEU A  41     138.654  21.255  30.542  1.00  0.00           H  
ATOM    643 3HD1 LEU A  41     137.211  20.218  30.649  1.00  0.00           H  
ATOM    644 1HD2 LEU A  41     137.759  19.229  33.513  1.00  0.00           H  
ATOM    645 2HD2 LEU A  41     137.276  18.172  32.165  1.00  0.00           H  
ATOM    646 3HD2 LEU A  41     138.765  17.827  33.077  1.00  0.00           H  
ATOM    647  N   LEU A  42     141.440  16.963  28.708  1.00  0.00           N  
ATOM    648  CA  LEU A  42     141.582  16.144  27.513  1.00  0.00           C  
ATOM    649  C   LEU A  42     142.604  15.013  27.628  1.00  0.00           C  
ATOM    650  O   LEU A  42     142.880  14.315  26.653  1.00  0.00           O  
ATOM    651  CB  LEU A  42     141.901  17.033  26.307  1.00  0.00           C  
ATOM    652  CG  LEU A  42     140.822  18.056  25.946  1.00  0.00           C  
ATOM    653  CD1 LEU A  42     141.285  18.919  24.786  1.00  0.00           C  
ATOM    654  CD2 LEU A  42     139.524  17.348  25.595  1.00  0.00           C  
ATOM    655  H   LEU A  42     141.983  17.810  28.791  1.00  0.00           H  
ATOM    656  HA  LEU A  42     140.639  15.628  27.333  1.00  0.00           H  
ATOM    657 1HB  LEU A  42     142.822  17.576  26.510  1.00  0.00           H  
ATOM    658 2HB  LEU A  42     142.063  16.396  25.438  1.00  0.00           H  
ATOM    659  HG  LEU A  42     140.649  18.718  26.794  1.00  0.00           H  
ATOM    660 1HD1 LEU A  42     140.509  19.643  24.538  1.00  0.00           H  
ATOM    661 2HD1 LEU A  42     142.196  19.447  25.066  1.00  0.00           H  
ATOM    662 3HD1 LEU A  42     141.482  18.288  23.920  1.00  0.00           H  
ATOM    663 1HD2 LEU A  42     138.764  18.088  25.341  1.00  0.00           H  
ATOM    664 2HD2 LEU A  42     139.688  16.688  24.743  1.00  0.00           H  
ATOM    665 3HD2 LEU A  42     139.188  16.761  26.450  1.00  0.00           H  
ATOM    666  N   ALA A  43     143.149  14.815  28.828  1.00  0.00           N  
ATOM    667  CA  ALA A  43     144.121  13.747  29.069  1.00  0.00           C  
ATOM    668  C   ALA A  43     143.451  12.377  28.894  1.00  0.00           C  
ATOM    669  O   ALA A  43     142.326  12.157  29.337  1.00  0.00           O  
ATOM    670  CB  ALA A  43     144.735  13.888  30.459  1.00  0.00           C  
ATOM    671  H   ALA A  43     142.884  15.420  29.592  1.00  0.00           H  
ATOM    672  HA  ALA A  43     144.912  13.834  28.324  1.00  0.00           H  
ATOM    673 1HB  ALA A  43     145.455  13.086  30.622  1.00  0.00           H  
ATOM    674 2HB  ALA A  43     145.240  14.851  30.537  1.00  0.00           H  
ATOM    675 3HB  ALA A  43     143.949  13.828  31.210  1.00  0.00           H  
ATOM    676  N   THR A  44     144.154  11.459  28.238  1.00  0.00           N  
ATOM    677  CA  THR A  44     143.596  10.151  27.879  1.00  0.00           C  
ATOM    678  C   THR A  44     143.387   9.053  28.935  1.00  0.00           C  
ATOM    679  O   THR A  44     142.252   8.751  29.305  1.00  0.00           O  
ATOM    680  CB  THR A  44     144.378   9.546  26.705  1.00  0.00           C  
ATOM    681  CG2 THR A  44     144.292  10.459  25.495  1.00  0.00           C  
ATOM    682  OG1 THR A  44     145.751   9.388  27.077  1.00  0.00           O  
ATOM    683  H   THR A  44     145.106  11.675  27.981  1.00  0.00           H  
ATOM    684  HA  THR A  44     142.558  10.290  27.575  1.00  0.00           H  
ATOM    685  HB  THR A  44     143.960   8.571  26.454  1.00  0.00           H  
ATOM    686  HG1 THR A  44     146.239   9.009  26.342  1.00  0.00           H  
ATOM    687 1HG2 THR A  44     144.850  10.020  24.667  1.00  0.00           H  
ATOM    688 2HG2 THR A  44     143.249  10.582  25.205  1.00  0.00           H  
ATOM    689 3HG2 THR A  44     144.716  11.431  25.742  1.00  0.00           H  
ATOM    690  N   GLY A  45     144.482   8.466  29.415  1.00  0.00           N  
ATOM    691  CA  GLY A  45     144.398   7.363  30.364  1.00  0.00           C  
ATOM    692  C   GLY A  45     144.138   7.590  31.847  1.00  0.00           C  
ATOM    693  O   GLY A  45     144.705   6.877  32.679  1.00  0.00           O  
ATOM    694  H   GLY A  45     145.390   8.791  29.117  1.00  0.00           H  
ATOM    695 1HA  GLY A  45     143.603   6.682  30.061  1.00  0.00           H  
ATOM    696 2HA  GLY A  45     145.330   6.798  30.347  1.00  0.00           H  
ATOM    697  N   ARG A  46     143.313   8.575  32.193  1.00  0.00           N  
ATOM    698  CA  ARG A  46     142.947   8.814  33.587  1.00  0.00           C  
ATOM    699  C   ARG A  46     141.800   7.935  34.093  1.00  0.00           C  
ATOM    700  O   ARG A  46     140.921   7.555  33.328  1.00  0.00           O  
ATOM    701  CB  ARG A  46     142.595  10.292  33.792  1.00  0.00           C  
ATOM    702  CG  ARG A  46     143.787  11.147  34.166  1.00  0.00           C  
ATOM    703  CD  ARG A  46     143.610  12.603  33.762  1.00  0.00           C  
ATOM    704  NE  ARG A  46     142.312  13.146  34.148  1.00  0.00           N  
ATOM    705  CZ  ARG A  46     141.332  13.411  33.291  1.00  0.00           C  
ATOM    706  NH1 ARG A  46     141.501  13.183  31.994  1.00  0.00           N1+
ATOM    707  NH2 ARG A  46     140.178  13.895  33.730  1.00  0.00           N  
ATOM    708  H   ARG A  46     142.931   9.174  31.474  1.00  0.00           H  
ATOM    709  HA  ARG A  46     143.801   8.564  34.217  1.00  0.00           H  
ATOM    710 1HB  ARG A  46     142.158  10.692  32.878  1.00  0.00           H  
ATOM    711 2HB  ARG A  46     141.846  10.382  34.579  1.00  0.00           H  
ATOM    712 1HG  ARG A  46     143.933  11.115  35.246  1.00  0.00           H  
ATOM    713 2HG  ARG A  46     144.679  10.767  33.667  1.00  0.00           H  
ATOM    714 1HD  ARG A  46     144.379  13.209  34.240  1.00  0.00           H  
ATOM    715 2HD  ARG A  46     143.698  12.694  32.680  1.00  0.00           H  
ATOM    716  HE  ARG A  46     142.153  13.330  35.130  1.00  0.00           H  
ATOM    717 1HH1 ARG A  46     142.377  12.808  31.657  1.00  0.00           H  
ATOM    718 2HH1 ARG A  46     140.755  13.385  31.344  1.00  0.00           H  
ATOM    719 1HH2 ARG A  46     140.044  14.064  34.718  1.00  0.00           H  
ATOM    720 2HH2 ARG A  46     139.435  14.096  33.078  1.00  0.00           H  
ATOM    721  N   LYS A  47     141.834   7.608  35.382  1.00  0.00           N  
ATOM    722  CA  LYS A  47     140.815   6.774  36.004  1.00  0.00           C  
ATOM    723  C   LYS A  47     139.518   7.551  36.209  1.00  0.00           C  
ATOM    724  O   LYS A  47     139.528   8.786  36.242  1.00  0.00           O  
ATOM    725  CB  LYS A  47     141.298   6.251  37.362  1.00  0.00           C  
ATOM    726  CG  LYS A  47     142.497   5.322  37.294  1.00  0.00           C  
ATOM    727  CD  LYS A  47     142.889   4.858  38.688  1.00  0.00           C  
ATOM    728  CE  LYS A  47     144.083   3.922  38.635  1.00  0.00           C  
ATOM    729  NZ  LYS A  47     144.466   3.435  39.990  1.00  0.00           N1+
ATOM    730  H   LYS A  47     142.597   7.955  35.946  1.00  0.00           H  
ATOM    731  HA  LYS A  47     140.621   5.921  35.353  1.00  0.00           H  
ATOM    732 1HB  LYS A  47     141.565   7.092  38.002  1.00  0.00           H  
ATOM    733 2HB  LYS A  47     140.488   5.710  37.852  1.00  0.00           H  
ATOM    734 1HG  LYS A  47     142.253   4.456  36.678  1.00  0.00           H  
ATOM    735 2HG  LYS A  47     143.336   5.845  36.836  1.00  0.00           H  
ATOM    736 1HD  LYS A  47     143.140   5.723  39.303  1.00  0.00           H  
ATOM    737 2HD  LYS A  47     142.049   4.338  39.148  1.00  0.00           H  
ATOM    738 1HE  LYS A  47     143.846   3.065  38.007  1.00  0.00           H  
ATOM    739 2HE  LYS A  47     144.934   4.442  38.195  1.00  0.00           H  
ATOM    740 1HZ  LYS A  47     145.262   2.818  39.914  1.00  0.00           H  
ATOM    741 2HZ  LYS A  47     144.706   4.223  40.576  1.00  0.00           H  
ATOM    742 3HZ  LYS A  47     143.690   2.935  40.400  1.00  0.00           H  
ATOM    743  N   LEU A  48     138.414   6.828  36.385  1.00  0.00           N  
ATOM    744  CA  LEU A  48     137.113   7.460  36.560  1.00  0.00           C  
ATOM    745  C   LEU A  48     137.099   8.389  37.769  1.00  0.00           C  
ATOM    746  O   LEU A  48     136.650   9.529  37.666  1.00  0.00           O  
ATOM    747  CB  LEU A  48     136.006   6.408  36.702  1.00  0.00           C  
ATOM    748  CG  LEU A  48     134.592   6.978  36.867  1.00  0.00           C  
ATOM    749  CD1 LEU A  48     134.230   7.803  35.640  1.00  0.00           C  
ATOM    750  CD2 LEU A  48     133.578   5.871  37.069  1.00  0.00           C  
ATOM    751  H   LEU A  48     138.477   5.820  36.398  1.00  0.00           H  
ATOM    752  HA  LEU A  48     136.901   8.065  35.679  1.00  0.00           H  
ATOM    753 1HB  LEU A  48     136.015   5.773  35.817  1.00  0.00           H  
ATOM    754 2HB  LEU A  48     136.225   5.788  37.571  1.00  0.00           H  
ATOM    755  HG  LEU A  48     134.564   7.638  37.734  1.00  0.00           H  
ATOM    756 1HD1 LEU A  48     133.225   8.209  35.758  1.00  0.00           H  
ATOM    757 2HD1 LEU A  48     134.940   8.623  35.531  1.00  0.00           H  
ATOM    758 3HD1 LEU A  48     134.265   7.171  34.754  1.00  0.00           H  
ATOM    759 1HD2 LEU A  48     132.584   6.304  37.183  1.00  0.00           H  
ATOM    760 2HD2 LEU A  48     133.587   5.207  36.204  1.00  0.00           H  
ATOM    761 3HD2 LEU A  48     133.832   5.303  37.964  1.00  0.00           H  
ATOM    762  N   ALA A  49     137.607   7.902  38.899  1.00  0.00           N  
ATOM    763  CA  ALA A  49     137.668   8.689  40.127  1.00  0.00           C  
ATOM    764  C   ALA A  49     138.462   9.978  39.928  1.00  0.00           C  
ATOM    765  O   ALA A  49     138.023  11.053  40.340  1.00  0.00           O  
ATOM    766  CB  ALA A  49     138.276   7.864  41.250  1.00  0.00           C  
ATOM    767  H   ALA A  49     137.961   6.956  38.904  1.00  0.00           H  
ATOM    768  HA  ALA A  49     136.650   8.967  40.402  1.00  0.00           H  
ATOM    769 1HB  ALA A  49     138.316   8.463  42.160  1.00  0.00           H  
ATOM    770 2HB  ALA A  49     137.664   6.979  41.423  1.00  0.00           H  
ATOM    771 3HB  ALA A  49     139.284   7.560  40.972  1.00  0.00           H  
ATOM    772  N   ASP A  50     139.611   9.869  39.265  1.00  0.00           N  
ATOM    773  CA  ASP A  50     140.449  11.026  38.959  1.00  0.00           C  
ATOM    774  C   ASP A  50     139.735  12.029  38.060  1.00  0.00           C  
ATOM    775  O   ASP A  50     139.842  13.240  38.265  1.00  0.00           O  
ATOM    776  CB  ASP A  50     141.753  10.590  38.283  1.00  0.00           C  
ATOM    777  CG  ASP A  50     142.694   9.865  39.225  1.00  0.00           C  
ATOM    778  OD1 ASP A  50     142.573  10.035  40.458  1.00  0.00           O  
ATOM    779  OD2 ASP A  50     143.569   9.127  38.722  1.00  0.00           O1-
ATOM    780  H   ASP A  50     139.911   8.952  38.965  1.00  0.00           H  
ATOM    781  HA  ASP A  50     140.696  11.531  39.893  1.00  0.00           H  
ATOM    782 1HB  ASP A  50     141.526   9.934  37.443  1.00  0.00           H  
ATOM    783 2HB  ASP A  50     142.266  11.466  37.884  1.00  0.00           H  
ATOM    784  N   THR A  51     139.026  11.518  37.057  1.00  0.00           N  
ATOM    785  CA  THR A  51     138.293  12.360  36.116  1.00  0.00           C  
ATOM    786  C   THR A  51     137.146  13.105  36.793  1.00  0.00           C  
ATOM    787  O   THR A  51     136.950  14.300  36.564  1.00  0.00           O  
ATOM    788  CB  THR A  51     137.741  11.524  34.946  1.00  0.00           C  
ATOM    789  CG2 THR A  51     136.940  12.401  33.995  1.00  0.00           C  
ATOM    790  OG1 THR A  51     138.828  10.921  34.231  1.00  0.00           O  
ATOM    791  H   THR A  51     138.996  10.514  36.946  1.00  0.00           H  
ATOM    792  HA  THR A  51     138.978  13.105  35.712  1.00  0.00           H  
ATOM    793  HB  THR A  51     137.097  10.735  35.334  1.00  0.00           H  
ATOM    794  HG1 THR A  51     139.125  10.140  34.703  1.00  0.00           H  
ATOM    795 1HG2 THR A  51     136.557  11.793  33.175  1.00  0.00           H  
ATOM    796 2HG2 THR A  51     136.106  12.852  34.533  1.00  0.00           H  
ATOM    797 3HG2 THR A  51     137.581  13.186  33.597  1.00  0.00           H  
ATOM    798  N   LEU A  52     136.388  12.395  37.622  1.00  0.00           N  
ATOM    799  CA  LEU A  52     135.257  12.993  38.312  1.00  0.00           C  
ATOM    800  C   LEU A  52     135.750  14.042  39.297  1.00  0.00           C  
ATOM    801  O   LEU A  52     135.135  15.100  39.437  1.00  0.00           O  
ATOM    802  CB  LEU A  52     134.445  11.919  39.047  1.00  0.00           C  
ATOM    803  CG  LEU A  52     133.718  10.906  38.154  1.00  0.00           C  
ATOM    804  CD1 LEU A  52     133.103   9.814  39.019  1.00  0.00           C  
ATOM    805  CD2 LEU A  52     132.652  11.622  37.338  1.00  0.00           C  
ATOM    806  H   LEU A  52     136.600  11.420  37.778  1.00  0.00           H  
ATOM    807  HA  LEU A  52     134.617  13.475  37.573  1.00  0.00           H  
ATOM    808 1HB  LEU A  52     135.116  11.363  39.700  1.00  0.00           H  
ATOM    809 2HB  LEU A  52     133.696  12.413  39.666  1.00  0.00           H  
ATOM    810  HG  LEU A  52     134.434  10.435  37.481  1.00  0.00           H  
ATOM    811 1HD1 LEU A  52     132.587   9.095  38.384  1.00  0.00           H  
ATOM    812 2HD1 LEU A  52     133.890   9.306  39.577  1.00  0.00           H  
ATOM    813 3HD1 LEU A  52     132.393  10.259  39.715  1.00  0.00           H  
ATOM    814 1HD2 LEU A  52     132.135  10.902  36.702  1.00  0.00           H  
ATOM    815 2HD2 LEU A  52     131.934  12.093  38.010  1.00  0.00           H  
ATOM    816 3HD2 LEU A  52     133.120  12.385  36.716  1.00  0.00           H  
ATOM    817  N   ASN A  53     136.872  13.760  39.954  1.00  0.00           N  
ATOM    818  CA  ASN A  53     137.455  14.703  40.903  1.00  0.00           C  
ATOM    819  C   ASN A  53     137.933  15.976  40.212  1.00  0.00           C  
ATOM    820  O   ASN A  53     137.744  17.075  40.728  1.00  0.00           O  
ATOM    821  CB  ASN A  53     138.599  14.056  41.685  1.00  0.00           C  
ATOM    822  CG  ASN A  53     138.102  13.105  42.761  1.00  0.00           C  
ATOM    823  ND2 ASN A  53     138.830  12.013  42.972  1.00  0.00           N  
ATOM    824  OD1 ASN A  53     137.070  13.350  43.391  1.00  0.00           O  
ATOM    825  H   ASN A  53     137.332  12.875  39.794  1.00  0.00           H  
ATOM    826  HA  ASN A  53     136.681  15.006  41.610  1.00  0.00           H  
ATOM    827 1HB  ASN A  53     139.245  13.506  40.999  1.00  0.00           H  
ATOM    828 2HB  ASN A  53     139.205  14.832  42.153  1.00  0.00           H  
ATOM    829 1HD2 ASN A  53     138.549  11.351  43.668  1.00  0.00           H  
ATOM    830 2HD2 ASN A  53     139.657  11.852  42.435  1.00  0.00           H  
ATOM    831  N   LEU A  54     138.521  15.826  39.029  1.00  0.00           N  
ATOM    832  CA  LEU A  54     139.018  16.972  38.280  1.00  0.00           C  
ATOM    833  C   LEU A  54     137.852  17.884  37.929  1.00  0.00           C  
ATOM    834  O   LEU A  54     137.889  19.083  38.208  1.00  0.00           O  
ATOM    835  CB  LEU A  54     139.738  16.517  37.005  1.00  0.00           C  
ATOM    836  CG  LEU A  54     140.267  17.639  36.103  1.00  0.00           C  
ATOM    837  CD1 LEU A  54     141.287  18.469  36.870  1.00  0.00           C  
ATOM    838  CD2 LEU A  54     140.885  17.036  34.850  1.00  0.00           C  
ATOM    839  H   LEU A  54     138.627  14.900  38.640  1.00  0.00           H  
ATOM    840  HA  LEU A  54     139.735  17.507  38.902  1.00  0.00           H  
ATOM    841 1HB  LEU A  54     140.584  15.892  37.287  1.00  0.00           H  
ATOM    842 2HB  LEU A  54     139.049  15.913  36.413  1.00  0.00           H  
ATOM    843  HG  LEU A  54     139.445  18.298  35.821  1.00  0.00           H  
ATOM    844 1HD1 LEU A  54     141.663  19.267  36.229  1.00  0.00           H  
ATOM    845 2HD1 LEU A  54     140.814  18.905  37.750  1.00  0.00           H  
ATOM    846 3HD1 LEU A  54     142.115  17.833  37.180  1.00  0.00           H  
ATOM    847 1HD2 LEU A  54     141.260  17.834  34.209  1.00  0.00           H  
ATOM    848 2HD2 LEU A  54     141.708  16.378  35.131  1.00  0.00           H  
ATOM    849 3HD2 LEU A  54     140.129  16.463  34.312  1.00  0.00           H  
ATOM    850  N   ILE A  55     136.811  17.298  37.340  1.00  0.00           N  
ATOM    851  CA  ILE A  55     135.619  18.038  36.934  1.00  0.00           C  
ATOM    852  C   ILE A  55     134.937  18.706  38.127  1.00  0.00           C  
ATOM    853  O   ILE A  55     134.560  19.874  38.054  1.00  0.00           O  
ATOM    854  CB  ILE A  55     134.616  17.110  36.224  1.00  0.00           C  
ATOM    855  CG1 ILE A  55     135.162  16.678  34.860  1.00  0.00           C  
ATOM    856  CG2 ILE A  55     133.271  17.802  36.067  1.00  0.00           C  
ATOM    857  CD1 ILE A  55     134.348  15.593  34.193  1.00  0.00           C  
ATOM    858  H   ILE A  55     136.853  16.303  37.171  1.00  0.00           H  
ATOM    859  HA  ILE A  55     135.921  18.831  36.250  1.00  0.00           H  
ATOM    860  HB  ILE A  55     134.482  16.203  36.811  1.00  0.00           H  
ATOM    861 1HG1 ILE A  55     135.197  17.538  34.193  1.00  0.00           H  
ATOM    862 2HG1 ILE A  55     136.184  16.314  34.976  1.00  0.00           H  
ATOM    863 1HG2 ILE A  55     132.574  17.132  35.563  1.00  0.00           H  
ATOM    864 2HG2 ILE A  55     132.878  18.061  37.049  1.00  0.00           H  
ATOM    865 3HG2 ILE A  55     133.395  18.709  35.475  1.00  0.00           H  
ATOM    866 1HD1 ILE A  55     134.798  15.339  33.232  1.00  0.00           H  
ATOM    867 2HD1 ILE A  55     134.330  14.707  34.830  1.00  0.00           H  
ATOM    868 3HD1 ILE A  55     133.331  15.947  34.035  1.00  0.00           H  
ATOM    869  N   ASP A  56     134.811  17.971  39.230  1.00  0.00           N  
ATOM    870  CA  ASP A  56     134.192  18.489  40.449  1.00  0.00           C  
ATOM    871  C   ASP A  56     134.931  19.728  40.944  1.00  0.00           C  
ATOM    872  O   ASP A  56     134.316  20.765  41.200  1.00  0.00           O  
ATOM    873  CB  ASP A  56     134.196  17.411  41.539  1.00  0.00           C  
ATOM    874  CG  ASP A  56     133.474  17.840  42.805  1.00  0.00           C  
ATOM    875  OD1 ASP A  56     132.486  18.600  42.720  1.00  0.00           O  
ATOM    876  OD2 ASP A  56     133.887  17.397  43.896  1.00  0.00           O1-
ATOM    877  H   ASP A  56     135.158  17.023  39.219  1.00  0.00           H  
ATOM    878  HA  ASP A  56     133.160  18.759  40.224  1.00  0.00           H  
ATOM    879 1HB  ASP A  56     133.721  16.507  41.158  1.00  0.00           H  
ATOM    880 2HB  ASP A  56     135.225  17.157  41.795  1.00  0.00           H  
ATOM    881  N   ILE A  57     136.253  19.614  41.056  1.00  0.00           N  
ATOM    882  CA  ILE A  57     137.108  20.708  41.505  1.00  0.00           C  
ATOM    883  C   ILE A  57     137.016  21.935  40.593  1.00  0.00           C  
ATOM    884  O   ILE A  57     136.852  23.058  41.068  1.00  0.00           O  
ATOM    885  CB  ILE A  57     138.574  20.246  41.589  1.00  0.00           C  
ATOM    886  CG1 ILE A  57     138.749  19.230  42.721  1.00  0.00           C  
ATOM    887  CG2 ILE A  57     139.497  21.438  41.791  1.00  0.00           C  
ATOM    888  CD1 ILE A  57     140.079  18.511  42.696  1.00  0.00           C  
ATOM    889  H   ILE A  57     136.673  18.727  40.816  1.00  0.00           H  
ATOM    890  HA  ILE A  57     136.762  21.037  42.485  1.00  0.00           H  
ATOM    891  HB  ILE A  57     138.849  19.738  40.665  1.00  0.00           H  
ATOM    892 1HG1 ILE A  57     138.653  19.736  43.681  1.00  0.00           H  
ATOM    893 2HG1 ILE A  57     137.957  18.483  42.666  1.00  0.00           H  
ATOM    894 1HG2 ILE A  57     140.529  21.093  41.849  1.00  0.00           H  
ATOM    895 2HG2 ILE A  57     139.391  22.126  40.953  1.00  0.00           H  
ATOM    896 3HG2 ILE A  57     139.233  21.950  42.716  1.00  0.00           H  
ATOM    897 1HD1 ILE A  57     140.128  17.808  43.528  1.00  0.00           H  
ATOM    898 2HD1 ILE A  57     140.181  17.968  41.755  1.00  0.00           H  
ATOM    899 3HD1 ILE A  57     140.886  19.236  42.786  1.00  0.00           H  
ATOM    900  N   ILE A  58     137.106  21.716  39.286  1.00  0.00           N  
ATOM    901  CA  ILE A  58     137.017  22.805  38.319  1.00  0.00           C  
ATOM    902  C   ILE A  58     135.682  23.545  38.445  1.00  0.00           C  
ATOM    903  O   ILE A  58     135.638  24.771  38.349  1.00  0.00           O  
ATOM    904  CB  ILE A  58     137.182  22.276  36.882  1.00  0.00           C  
ATOM    905  CG1 ILE A  58     138.624  21.821  36.643  1.00  0.00           C  
ATOM    906  CG2 ILE A  58     136.783  23.342  35.874  1.00  0.00           C  
ATOM    907  CD1 ILE A  58     138.821  21.077  35.342  1.00  0.00           C  
ATOM    908  H   ILE A  58     137.239  20.772  38.953  1.00  0.00           H  
ATOM    909  HA  ILE A  58     137.817  23.515  38.524  1.00  0.00           H  
ATOM    910  HB  ILE A  58     136.548  21.401  36.741  1.00  0.00           H  
ATOM    911 1HG1 ILE A  58     139.284  22.688  36.644  1.00  0.00           H  
ATOM    912 2HG1 ILE A  58     138.940  21.169  37.458  1.00  0.00           H  
ATOM    913 1HG2 ILE A  58     136.906  22.952  34.864  1.00  0.00           H  
ATOM    914 2HG2 ILE A  58     135.741  23.619  36.031  1.00  0.00           H  
ATOM    915 3HG2 ILE A  58     137.415  24.220  36.003  1.00  0.00           H  
ATOM    916 1HD1 ILE A  58     139.868  20.787  35.243  1.00  0.00           H  
ATOM    917 2HD1 ILE A  58     138.195  20.184  35.334  1.00  0.00           H  
ATOM    918 3HD1 ILE A  58     138.545  21.721  34.508  1.00  0.00           H  
ATOM    919  N   GLU A  59     134.602  22.796  38.666  1.00  0.00           N  
ATOM    920  CA  GLU A  59     133.278  23.389  38.838  1.00  0.00           C  
ATOM    921  C   GLU A  59     133.212  24.191  40.124  1.00  0.00           C  
ATOM    922  O   GLU A  59     132.709  25.313  40.135  1.00  0.00           O  
ATOM    923  CB  GLU A  59     132.189  22.315  38.852  1.00  0.00           C  
ATOM    924  CG  GLU A  59     131.902  21.687  37.493  1.00  0.00           C  
ATOM    925  CD  GLU A  59     130.728  20.714  37.519  1.00  0.00           C  
ATOM    926  OE1 GLU A  59     130.480  20.083  38.570  1.00  0.00           O  
ATOM    927  OE2 GLU A  59     130.052  20.584  36.477  1.00  0.00           O1-
ATOM    928  H   GLU A  59     134.702  21.792  38.715  1.00  0.00           H  
ATOM    929  HA  GLU A  59     133.087  24.060  38.000  1.00  0.00           H  
ATOM    930 1HB  GLU A  59     132.476  21.514  39.534  1.00  0.00           H  
ATOM    931 2HB  GLU A  59     131.259  22.744  39.224  1.00  0.00           H  
ATOM    932 1HG  GLU A  59     131.684  22.479  36.777  1.00  0.00           H  
ATOM    933 2HG  GLU A  59     132.793  21.161  37.152  1.00  0.00           H  
ATOM    934  N   ARG A  60     133.732  23.608  41.202  1.00  0.00           N  
ATOM    935  CA  ARG A  60     133.722  24.240  42.519  1.00  0.00           C  
ATOM    936  C   ARG A  60     134.598  25.499  42.559  1.00  0.00           C  
ATOM    937  O   ARG A  60     134.357  26.407  43.357  1.00  0.00           O  
ATOM    938  CB  ARG A  60     134.194  23.245  43.584  1.00  0.00           C  
ATOM    939  CG  ARG A  60     133.210  22.131  43.903  1.00  0.00           C  
ATOM    940  CD  ARG A  60     133.711  21.293  45.068  1.00  0.00           C  
ATOM    941  NE  ARG A  60     132.762  20.263  45.490  1.00  0.00           N  
ATOM    942  CZ  ARG A  60     132.406  20.051  46.756  1.00  0.00           C  
ATOM    943  NH1 ARG A  60     132.913  20.799  47.725  1.00  0.00           N1+
ATOM    944  NH2 ARG A  60     131.568  19.071  47.062  1.00  0.00           N  
ATOM    945  H   ARG A  60     134.147  22.694  41.097  1.00  0.00           H  
ATOM    946  HA  ARG A  60     132.701  24.543  42.750  1.00  0.00           H  
ATOM    947 1HB  ARG A  60     135.124  22.780  43.260  1.00  0.00           H  
ATOM    948 2HB  ARG A  60     134.400  23.778  44.513  1.00  0.00           H  
ATOM    949 1HG  ARG A  60     132.244  22.563  44.168  1.00  0.00           H  
ATOM    950 2HG  ARG A  60     133.093  21.488  43.030  1.00  0.00           H  
ATOM    951 1HD  ARG A  60     134.635  20.790  44.784  1.00  0.00           H  
ATOM    952 2HD  ARG A  60     133.899  21.938  45.926  1.00  0.00           H  
ATOM    953  HE  ARG A  60     132.352  19.679  44.773  1.00  0.00           H  
ATOM    954 1HH1 ARG A  60     133.571  21.533  47.506  1.00  0.00           H  
ATOM    955 2HH1 ARG A  60     132.641  20.634  48.684  1.00  0.00           H  
ATOM    956 1HH2 ARG A  60     131.195  18.478  46.333  1.00  0.00           H  
ATOM    957 2HH2 ARG A  60     131.303  18.915  48.024  1.00  0.00           H  
ATOM    958  N   LEU A  61     135.617  25.539  41.703  1.00  0.00           N  
ATOM    959  CA  LEU A  61     136.495  26.704  41.596  1.00  0.00           C  
ATOM    960  C   LEU A  61     135.857  27.820  40.771  1.00  0.00           C  
ATOM    961  O   LEU A  61     136.438  28.896  40.615  1.00  0.00           O  
ATOM    962  CB  LEU A  61     137.833  26.298  40.964  1.00  0.00           C  
ATOM    963  CG  LEU A  61     138.730  25.400  41.824  1.00  0.00           C  
ATOM    964  CD1 LEU A  61     139.916  24.923  40.997  1.00  0.00           C  
ATOM    965  CD2 LEU A  61     139.195  26.172  43.051  1.00  0.00           C  
ATOM    966  H   LEU A  61     135.786  24.739  41.111  1.00  0.00           H  
ATOM    967  HA  LEU A  61     136.674  27.095  42.597  1.00  0.00           H  
ATOM    968 1HB  LEU A  61     137.631  25.769  40.033  1.00  0.00           H  
ATOM    969 2HB  LEU A  61     138.395  27.201  40.729  1.00  0.00           H  
ATOM    970  HG  LEU A  61     138.169  24.520  42.140  1.00  0.00           H  
ATOM    971 1HD1 LEU A  61     140.554  24.285  41.608  1.00  0.00           H  
ATOM    972 2HD1 LEU A  61     139.556  24.357  40.137  1.00  0.00           H  
ATOM    973 3HD1 LEU A  61     140.488  25.783  40.652  1.00  0.00           H  
ATOM    974 1HD2 LEU A  61     139.832  25.533  43.663  1.00  0.00           H  
ATOM    975 2HD2 LEU A  61     139.757  27.051  42.736  1.00  0.00           H  
ATOM    976 3HD2 LEU A  61     138.328  26.485  43.633  1.00  0.00           H  
ATOM    977  N   GLY A  62     134.672  27.542  40.230  1.00  0.00           N  
ATOM    978  CA  GLY A  62     133.933  28.526  39.454  1.00  0.00           C  
ATOM    979  C   GLY A  62     134.489  28.853  38.082  1.00  0.00           C  
ATOM    980  O   GLY A  62     134.177  29.907  37.525  1.00  0.00           O  
ATOM    981  H   GLY A  62     134.276  26.623  40.363  1.00  0.00           H  
ATOM    982 1HA  GLY A  62     132.909  28.182  39.310  1.00  0.00           H  
ATOM    983 2HA  GLY A  62     133.882  29.463  40.009  1.00  0.00           H  
ATOM    984  N   ILE A  63     135.296  27.956  37.523  1.00  0.00           N  
ATOM    985  CA  ILE A  63     135.910  28.202  36.222  1.00  0.00           C  
ATOM    986  C   ILE A  63     135.452  27.209  35.160  1.00  0.00           C  
ATOM    987  O   ILE A  63     135.941  27.230  34.027  1.00  0.00           O  
ATOM    988  CB  ILE A  63     137.445  28.150  36.332  1.00  0.00           C  
ATOM    989  CG1 ILE A  63     137.894  26.803  36.904  1.00  0.00           C  
ATOM    990  CG2 ILE A  63     137.955  29.295  37.192  1.00  0.00           C  
ATOM    991  CD1 ILE A  63     139.389  26.585  36.851  1.00  0.00           C  
ATOM    992  H   ILE A  63     135.490  27.089  38.003  1.00  0.00           H  
ATOM    993  HA  ILE A  63     135.601  29.187  35.874  1.00  0.00           H  
ATOM    994  HB  ILE A  63     137.884  28.232  35.338  1.00  0.00           H  
ATOM    995 1HG1 ILE A  63     137.575  26.725  37.943  1.00  0.00           H  
ATOM    996 2HG1 ILE A  63     137.413  25.995  36.354  1.00  0.00           H  
ATOM    997 1HG2 ILE A  63     139.042  29.243  37.260  1.00  0.00           H  
ATOM    998 2HG2 ILE A  63     137.665  30.245  36.744  1.00  0.00           H  
ATOM    999 3HG2 ILE A  63     137.526  29.219  38.191  1.00  0.00           H  
ATOM   1000 1HD1 ILE A  63     139.630  25.610  37.274  1.00  0.00           H  
ATOM   1001 2HD1 ILE A  63     139.726  26.624  35.815  1.00  0.00           H  
ATOM   1002 3HD1 ILE A  63     139.891  27.363  37.426  1.00  0.00           H  
ATOM   1003  N   SER A  64     134.486  26.365  35.518  1.00  0.00           N  
ATOM   1004  CA  SER A  64     133.933  25.377  34.591  1.00  0.00           C  
ATOM   1005  C   SER A  64     133.116  25.956  33.441  1.00  0.00           C  
ATOM   1006  O   SER A  64     132.872  25.267  32.452  1.00  0.00           O  
ATOM   1007  CB  SER A  64     133.065  24.403  35.364  1.00  0.00           C  
ATOM   1008  OG  SER A  64     131.968  25.057  35.942  1.00  0.00           O  
ATOM   1009  H   SER A  64     134.127  26.410  36.461  1.00  0.00           H  
ATOM   1010  HA  SER A  64     134.759  24.869  34.092  1.00  0.00           H  
ATOM   1011 1HB  SER A  64     132.712  23.619  34.695  1.00  0.00           H  
ATOM   1012 2HB  SER A  64     133.658  23.926  36.143  1.00  0.00           H  
ATOM   1013  HG  SER A  64     131.221  24.883  35.364  1.00  0.00           H  
ATOM   1014  N   TYR A  65     132.709  27.217  33.557  1.00  0.00           N  
ATOM   1015  CA  TYR A  65     131.961  27.879  32.489  1.00  0.00           C  
ATOM   1016  C   TYR A  65     132.807  28.085  31.226  1.00  0.00           C  
ATOM   1017  O   TYR A  65     132.279  28.415  30.163  1.00  0.00           O  
ATOM   1018  CB  TYR A  65     131.374  29.212  32.975  1.00  0.00           C  
ATOM   1019  CG  TYR A  65     132.379  30.330  33.170  1.00  0.00           C  
ATOM   1020  CD1 TYR A  65     133.057  30.485  34.377  1.00  0.00           C  
ATOM   1021  CD2 TYR A  65     132.633  31.249  32.151  1.00  0.00           C  
ATOM   1022  CE1 TYR A  65     133.960  31.527  34.566  1.00  0.00           C  
ATOM   1023  CE2 TYR A  65     133.536  32.295  32.330  1.00  0.00           C  
ATOM   1024  CZ  TYR A  65     134.196  32.428  33.539  1.00  0.00           C  
ATOM   1025  OH  TYR A  65     135.098  33.456  33.717  1.00  0.00           O  
ATOM   1026  H   TYR A  65     132.920  27.731  34.401  1.00  0.00           H  
ATOM   1027  HA  TYR A  65     131.138  27.229  32.189  1.00  0.00           H  
ATOM   1028 1HB  TYR A  65     130.629  29.564  32.260  1.00  0.00           H  
ATOM   1029 2HB  TYR A  65     130.867  29.060  33.928  1.00  0.00           H  
ATOM   1030  HD1 TYR A  65     132.884  29.784  35.193  1.00  0.00           H  
ATOM   1031  HD2 TYR A  65     132.121  31.157  31.194  1.00  0.00           H  
ATOM   1032  HE1 TYR A  65     134.481  31.632  35.517  1.00  0.00           H  
ATOM   1033  HE2 TYR A  65     133.718  33.002  31.520  1.00  0.00           H  
ATOM   1034  HH  TYR A  65     135.465  33.407  34.603  1.00  0.00           H  
ATOM   1035  N   HIS A  66     134.119  27.898  31.362  1.00  0.00           N  
ATOM   1036  CA  HIS A  66     135.050  27.993  30.238  1.00  0.00           C  
ATOM   1037  C   HIS A  66     135.079  26.680  29.469  1.00  0.00           C  
ATOM   1038  O   HIS A  66     135.491  26.640  28.308  1.00  0.00           O  
ATOM   1039  CB  HIS A  66     136.479  28.260  30.729  1.00  0.00           C  
ATOM   1040  CG  HIS A  66     136.694  29.629  31.292  1.00  0.00           C  
ATOM   1041  CD2 HIS A  66     137.027  30.037  32.538  1.00  0.00           C  
ATOM   1042  ND1 HIS A  66     136.597  30.772  30.528  1.00  0.00           N  
ATOM   1043  CE1 HIS A  66     136.861  31.824  31.280  1.00  0.00           C  
ATOM   1044  NE2 HIS A  66     137.125  31.406  32.504  1.00  0.00           N  
ATOM   1045  H   HIS A  66     134.478  27.684  32.282  1.00  0.00           H  
ATOM   1046  HA  HIS A  66     134.758  28.821  29.592  1.00  0.00           H  
ATOM   1047 1HB  HIS A  66     136.740  27.536  31.502  1.00  0.00           H  
ATOM   1048 2HB  HIS A  66     137.178  28.124  29.904  1.00  0.00           H  
ATOM   1049  HD2 HIS A  66     137.189  29.398  33.407  1.00  0.00           H  
ATOM   1050  HE1 HIS A  66     136.861  32.862  30.948  1.00  0.00           H  
ATOM   1051  HE2 HIS A  66     137.360  31.993  33.292  1.00  0.00           H  
ATOM   1052  N   PHE A  67     134.657  25.604  30.129  1.00  0.00           N  
ATOM   1053  CA  PHE A  67     134.778  24.267  29.562  1.00  0.00           C  
ATOM   1054  C   PHE A  67     133.460  23.505  29.474  1.00  0.00           C  
ATOM   1055  O   PHE A  67     133.398  22.329  29.827  1.00  0.00           O  
ATOM   1056  CB  PHE A  67     135.776  23.455  30.396  1.00  0.00           C  
ATOM   1057  CG  PHE A  67     137.059  24.182  30.683  1.00  0.00           C  
ATOM   1058  CD1 PHE A  67     138.000  24.394  29.677  1.00  0.00           C  
ATOM   1059  CD2 PHE A  67     137.317  24.676  31.960  1.00  0.00           C  
ATOM   1060  CE1 PHE A  67     139.178  25.090  29.936  1.00  0.00           C  
ATOM   1061  CE2 PHE A  67     138.490  25.374  32.232  1.00  0.00           C  
ATOM   1062  CZ  PHE A  67     139.424  25.582  31.217  1.00  0.00           C  
ATOM   1063  H   PHE A  67     134.244  25.715  31.043  1.00  0.00           H  
ATOM   1064  HA  PHE A  67     135.150  24.356  28.540  1.00  0.00           H  
ATOM   1065 1HB  PHE A  67     135.320  23.184  31.347  1.00  0.00           H  
ATOM   1066 2HB  PHE A  67     136.019  22.531  29.874  1.00  0.00           H  
ATOM   1067  HD1 PHE A  67     137.806  24.007  28.676  1.00  0.00           H  
ATOM   1068  HD2 PHE A  67     136.585  24.511  32.752  1.00  0.00           H  
ATOM   1069  HE1 PHE A  67     139.903  25.249  29.138  1.00  0.00           H  
ATOM   1070  HE2 PHE A  67     138.681  25.756  33.234  1.00  0.00           H  
ATOM   1071  HZ  PHE A  67     140.343  26.127  31.425  1.00  0.00           H  
ATOM   1072  N   GLU A  68     132.422  24.153  28.959  1.00  0.00           N  
ATOM   1073  CA  GLU A  68     131.108  23.523  28.907  1.00  0.00           C  
ATOM   1074  C   GLU A  68     131.067  22.327  27.961  1.00  0.00           C  
ATOM   1075  O   GLU A  68     130.424  21.319  28.258  1.00  0.00           O  
ATOM   1076  CB  GLU A  68     130.027  24.542  28.539  1.00  0.00           C  
ATOM   1077  CG  GLU A  68     129.846  25.675  29.554  1.00  0.00           C  
ATOM   1078  CD  GLU A  68     129.387  25.212  30.939  1.00  0.00           C  
ATOM   1079  OE1 GLU A  68     129.558  24.022  31.294  1.00  0.00           O  
ATOM   1080  OE2 GLU A  68     128.860  26.064  31.692  1.00  0.00           O1-
ATOM   1081  H   GLU A  68     132.533  25.090  28.598  1.00  0.00           H  
ATOM   1082  HA  GLU A  68     130.879  23.120  29.894  1.00  0.00           H  
ATOM   1083 1HB  GLU A  68     130.266  24.994  27.576  1.00  0.00           H  
ATOM   1084 2HB  GLU A  68     129.069  24.034  28.433  1.00  0.00           H  
ATOM   1085 1HG  GLU A  68     130.794  26.200  29.669  1.00  0.00           H  
ATOM   1086 2HG  GLU A  68     129.115  26.383  29.166  1.00  0.00           H  
ATOM   1087  N   LYS A  69     131.777  22.428  26.842  1.00  0.00           N  
ATOM   1088  CA  LYS A  69     131.819  21.346  25.868  1.00  0.00           C  
ATOM   1089  C   LYS A  69     132.645  20.175  26.389  1.00  0.00           C  
ATOM   1090  O   LYS A  69     132.172  19.037  26.415  1.00  0.00           O  
ATOM   1091  CB  LYS A  69     132.401  21.838  24.538  1.00  0.00           C  
ATOM   1092  CG  LYS A  69     132.510  20.751  23.476  1.00  0.00           C  
ATOM   1093  CD  LYS A  69     133.118  21.274  22.190  1.00  0.00           C  
ATOM   1094  CE  LYS A  69     133.304  20.150  21.170  1.00  0.00           C  
ATOM   1095  NZ  LYS A  69     133.942  20.557  19.891  1.00  0.00           N1+
ATOM   1096  H   LYS A  69     132.300  23.273  26.662  1.00  0.00           H  
ATOM   1097  HA  LYS A  69     130.801  20.998  25.693  1.00  0.00           H  
ATOM   1098 1HB  LYS A  69     131.776  22.639  24.142  1.00  0.00           H  
ATOM   1099 2HB  LYS A  69     133.396  22.250  24.706  1.00  0.00           H  
ATOM   1100 1HG  LYS A  69     133.131  19.937  23.850  1.00  0.00           H  
ATOM   1101 2HG  LYS A  69     131.518  20.356  23.257  1.00  0.00           H  
ATOM   1102 1HD  LYS A  69     132.467  22.039  21.764  1.00  0.00           H  
ATOM   1103 2HD  LYS A  69     134.087  21.724  22.403  1.00  0.00           H  
ATOM   1104 1HE  LYS A  69     133.923  19.365  21.602  1.00  0.00           H  
ATOM   1105 2HE  LYS A  69     132.334  19.720  20.921  1.00  0.00           H  
ATOM   1106 1HZ  LYS A  69     134.022  19.753  19.284  1.00  0.00           H  
ATOM   1107 2HZ  LYS A  69     133.376  21.263  19.442  1.00  0.00           H  
ATOM   1108 3HZ  LYS A  69     134.861  20.930  20.077  1.00  0.00           H  
ATOM   1109  N   GLU A  70     133.873  20.466  26.811  1.00  0.00           N  
ATOM   1110  CA  GLU A  70     134.802  19.443  27.286  1.00  0.00           C  
ATOM   1111  C   GLU A  70     134.188  18.594  28.395  1.00  0.00           C  
ATOM   1112  O   GLU A  70     134.208  17.365  28.331  1.00  0.00           O  
ATOM   1113  CB  GLU A  70     136.094  20.091  27.787  1.00  0.00           C  
ATOM   1114  CG  GLU A  70     136.968  20.683  26.691  1.00  0.00           C  
ATOM   1115  CD  GLU A  70     136.521  22.053  26.262  1.00  0.00           C  
ATOM   1116  OE1 GLU A  70     135.595  22.564  26.845  1.00  0.00           O  
ATOM   1117  OE2 GLU A  70     137.105  22.589  25.350  1.00  0.00           O1-
ATOM   1118  H   GLU A  70     134.169  21.432  26.799  1.00  0.00           H  
ATOM   1119  HA  GLU A  70     135.045  18.782  26.452  1.00  0.00           H  
ATOM   1120 1HB  GLU A  70     135.852  20.889  28.490  1.00  0.00           H  
ATOM   1121 2HB  GLU A  70     136.688  19.351  28.325  1.00  0.00           H  
ATOM   1122 1HG  GLU A  70     137.994  20.745  27.052  1.00  0.00           H  
ATOM   1123 2HG  GLU A  70     136.954  20.016  25.830  1.00  0.00           H  
ATOM   1124  N   ILE A  71     133.634  19.262  29.405  1.00  0.00           N  
ATOM   1125  CA  ILE A  71     133.019  18.588  30.545  1.00  0.00           C  
ATOM   1126  C   ILE A  71     131.784  17.780  30.161  1.00  0.00           C  
ATOM   1127  O   ILE A  71     131.604  16.657  30.631  1.00  0.00           O  
ATOM   1128  CB  ILE A  71     132.634  19.610  31.630  1.00  0.00           C  
ATOM   1129  CG1 ILE A  71     133.890  20.222  32.256  1.00  0.00           C  
ATOM   1130  CG2 ILE A  71     131.770  18.954  32.695  1.00  0.00           C  
ATOM   1131  CD1 ILE A  71     133.610  21.408  33.150  1.00  0.00           C  
ATOM   1132  H   ILE A  71     133.643  20.272  29.376  1.00  0.00           H  
ATOM   1133  HA  ILE A  71     133.734  17.872  30.950  1.00  0.00           H  
ATOM   1134  HB  ILE A  71     132.077  20.429  31.177  1.00  0.00           H  
ATOM   1135 1HG1 ILE A  71     134.408  19.466  32.845  1.00  0.00           H  
ATOM   1136 2HG1 ILE A  71     134.570  20.544  31.467  1.00  0.00           H  
ATOM   1137 1HG2 ILE A  71     131.507  19.690  33.455  1.00  0.00           H  
ATOM   1138 2HG2 ILE A  71     130.861  18.565  32.238  1.00  0.00           H  
ATOM   1139 3HG2 ILE A  71     132.321  18.136  33.159  1.00  0.00           H  
ATOM   1140 1HD1 ILE A  71     134.548  21.787  33.556  1.00  0.00           H  
ATOM   1141 2HD1 ILE A  71     133.122  22.193  32.571  1.00  0.00           H  
ATOM   1142 3HD1 ILE A  71     132.959  21.102  33.968  1.00  0.00           H  
ATOM   1143  N   ASP A  72     130.943  18.344  29.299  1.00  0.00           N  
ATOM   1144  CA  ASP A  72     129.750  17.644  28.831  1.00  0.00           C  
ATOM   1145  C   ASP A  72     130.104  16.316  28.160  1.00  0.00           C  
ATOM   1146  O   ASP A  72     129.543  15.275  28.505  1.00  0.00           O  
ATOM   1147  CB  ASP A  72     128.952  18.520  27.858  1.00  0.00           C  
ATOM   1148  CG  ASP A  72     127.659  17.865  27.406  1.00  0.00           C  
ATOM   1149  OD1 ASP A  72     126.761  17.664  28.252  1.00  0.00           O  
ATOM   1150  OD2 ASP A  72     127.542  17.540  26.204  1.00  0.00           O1-
ATOM   1151  H   ASP A  72     131.132  19.277  28.960  1.00  0.00           H  
ATOM   1152  HA  ASP A  72     129.119  17.420  29.692  1.00  0.00           H  
ATOM   1153 1HB  ASP A  72     128.716  19.471  28.336  1.00  0.00           H  
ATOM   1154 2HB  ASP A  72     129.562  18.738  26.980  1.00  0.00           H  
ATOM   1155  N   GLU A  73     131.050  16.357  27.225  1.00  0.00           N  
ATOM   1156  CA  GLU A  73     131.468  15.172  26.477  1.00  0.00           C  
ATOM   1157  C   GLU A  73     132.087  14.080  27.325  1.00  0.00           C  
ATOM   1158  O   GLU A  73     131.939  12.896  27.021  1.00  0.00           O  
ATOM   1159  CB  GLU A  73     132.465  15.575  25.388  1.00  0.00           C  
ATOM   1160  CG  GLU A  73     131.864  16.407  24.264  1.00  0.00           C  
ATOM   1161  CD  GLU A  73     132.881  16.822  23.236  1.00  0.00           C  
ATOM   1162  OE1 GLU A  73     134.050  16.651  23.483  1.00  0.00           O  
ATOM   1163  OE2 GLU A  73     132.487  17.311  22.204  1.00  0.00           O1-
ATOM   1164  H   GLU A  73     131.493  17.244  27.029  1.00  0.00           H  
ATOM   1165  HA  GLU A  73     130.587  14.724  26.017  1.00  0.00           H  
ATOM   1166 1HB  GLU A  73     133.277  16.150  25.833  1.00  0.00           H  
ATOM   1167 2HB  GLU A  73     132.902  14.680  24.945  1.00  0.00           H  
ATOM   1168 1HG  GLU A  73     131.085  15.825  23.772  1.00  0.00           H  
ATOM   1169 2HG  GLU A  73     131.402  17.296  24.690  1.00  0.00           H  
ATOM   1170  N   ILE A  74     132.822  14.484  28.356  1.00  0.00           N  
ATOM   1171  CA  ILE A  74     133.411  13.533  29.287  1.00  0.00           C  
ATOM   1172  C   ILE A  74     132.298  12.835  30.061  1.00  0.00           C  
ATOM   1173  O   ILE A  74     132.289  11.609  30.183  1.00  0.00           O  
ATOM   1174  CB  ILE A  74     134.378  14.228  30.263  1.00  0.00           C  
ATOM   1175  CG1 ILE A  74     135.606  14.754  29.515  1.00  0.00           C  
ATOM   1176  CG2 ILE A  74     134.794  13.272  31.370  1.00  0.00           C  
ATOM   1177  CD1 ILE A  74     136.462  15.695  30.331  1.00  0.00           C  
ATOM   1178  H   ILE A  74     132.977  15.472  28.498  1.00  0.00           H  
ATOM   1179  HA  ILE A  74     133.979  12.798  28.718  1.00  0.00           H  
ATOM   1180  HB  ILE A  74     133.887  15.093  30.708  1.00  0.00           H  
ATOM   1181 1HG1 ILE A  74     136.226  13.915  29.199  1.00  0.00           H  
ATOM   1182 2HG1 ILE A  74     135.286  15.280  28.615  1.00  0.00           H  
ATOM   1183 1HG2 ILE A  74     135.478  13.779  32.051  1.00  0.00           H  
ATOM   1184 2HG2 ILE A  74     133.912  12.946  31.919  1.00  0.00           H  
ATOM   1185 3HG2 ILE A  74     135.292  12.406  30.935  1.00  0.00           H  
ATOM   1186 1HD1 ILE A  74     137.312  16.025  29.733  1.00  0.00           H  
ATOM   1187 2HD1 ILE A  74     135.870  16.561  30.629  1.00  0.00           H  
ATOM   1188 3HD1 ILE A  74     136.823  15.179  31.220  1.00  0.00           H  
ATOM   1189  N   LEU A  75     131.358  13.626  30.574  1.00  0.00           N  
ATOM   1190  CA  LEU A  75     130.249  13.101  31.364  1.00  0.00           C  
ATOM   1191  C   LEU A  75     129.306  12.272  30.500  1.00  0.00           C  
ATOM   1192  O   LEU A  75     128.720  11.301  30.975  1.00  0.00           O  
ATOM   1193  CB  LEU A  75     129.493  14.241  32.048  1.00  0.00           C  
ATOM   1194  CG  LEU A  75     130.258  14.914  33.187  1.00  0.00           C  
ATOM   1195  CD1 LEU A  75     129.490  16.113  33.713  1.00  0.00           C  
ATOM   1196  CD2 LEU A  75     130.510  13.899  34.299  1.00  0.00           C  
ATOM   1197  H   LEU A  75     131.419  14.621  30.410  1.00  0.00           H  
ATOM   1198  HA  LEU A  75     130.652  12.441  32.131  1.00  0.00           H  
ATOM   1199 1HB  LEU A  75     129.254  14.997  31.301  1.00  0.00           H  
ATOM   1200 2HB  LEU A  75     128.558  13.847  32.448  1.00  0.00           H  
ATOM   1201  HG  LEU A  75     131.212  15.288  32.813  1.00  0.00           H  
ATOM   1202 1HD1 LEU A  75     130.052  16.578  34.523  1.00  0.00           H  
ATOM   1203 2HD1 LEU A  75     129.349  16.836  32.909  1.00  0.00           H  
ATOM   1204 3HD1 LEU A  75     128.519  15.788  34.085  1.00  0.00           H  
ATOM   1205 1HD2 LEU A  75     131.056  14.378  35.112  1.00  0.00           H  
ATOM   1206 2HD2 LEU A  75     129.556  13.526  34.673  1.00  0.00           H  
ATOM   1207 3HD2 LEU A  75     131.096  13.068  33.907  1.00  0.00           H  
ATOM   1208  N   ASP A  76     129.183  12.649  29.229  1.00  0.00           N  
ATOM   1209  CA  ASP A  76     128.344  11.926  28.278  1.00  0.00           C  
ATOM   1210  C   ASP A  76     128.939  10.534  28.110  1.00  0.00           C  
ATOM   1211  O   ASP A  76     128.227   9.534  28.168  1.00  0.00           O  
ATOM   1212  CB  ASP A  76     128.326  12.649  26.927  1.00  0.00           C  
ATOM   1213  CG  ASP A  76     127.304  12.070  25.966  1.00  0.00           C  
ATOM   1214  OD1 ASP A  76     127.663  11.176  25.167  1.00  0.00           O  
ATOM   1215  OD2 ASP A  76     126.137  12.515  26.007  1.00  0.00           O1-
ATOM   1216  H   ASP A  76     129.690  13.464  28.917  1.00  0.00           H  
ATOM   1217  HA  ASP A  76     127.327  11.892  28.670  1.00  0.00           H  
ATOM   1218 1HB  ASP A  76     128.103  13.705  27.082  1.00  0.00           H  
ATOM   1219 2HB  ASP A  76     129.313  12.587  26.468  1.00  0.00           H  
ATOM   1220  N   GLN A  77     130.254  10.489  27.903  1.00  0.00           N  
ATOM   1221  CA  GLN A  77     130.989   9.238  27.764  1.00  0.00           C  
ATOM   1222  C   GLN A  77     130.793   8.384  29.016  1.00  0.00           C  
ATOM   1223  O   GLN A  77     130.469   7.200  28.923  1.00  0.00           O  
ATOM   1224  CB  GLN A  77     132.479   9.530  27.556  1.00  0.00           C  
ATOM   1225  CG  GLN A  77     133.363   8.300  27.377  1.00  0.00           C  
ATOM   1226  CD  GLN A  77     134.848   8.642  27.321  1.00  0.00           C  
ATOM   1227  NE2 GLN A  77     135.682   7.623  27.136  1.00  0.00           N  
ATOM   1228  OE1 GLN A  77     135.240   9.804  27.452  1.00  0.00           O  
ATOM   1229  H   GLN A  77     130.755  11.364  27.840  1.00  0.00           H  
ATOM   1230  HA  GLN A  77     130.607   8.708  26.891  1.00  0.00           H  
ATOM   1231 1HB  GLN A  77     132.607  10.156  26.673  1.00  0.00           H  
ATOM   1232 2HB  GLN A  77     132.863  10.087  28.410  1.00  0.00           H  
ATOM   1233 1HG  GLN A  77     133.203   7.625  28.218  1.00  0.00           H  
ATOM   1234 2HG  GLN A  77     133.095   7.805  26.444  1.00  0.00           H  
ATOM   1235 1HE2 GLN A  77     136.668   7.786  27.091  1.00  0.00           H  
ATOM   1236 2HE2 GLN A  77     135.324   6.694  27.042  1.00  0.00           H  
ATOM   1237  N   ILE A  78     130.973   9.000  30.183  1.00  0.00           N  
ATOM   1238  CA  ILE A  78     130.835   8.305  31.462  1.00  0.00           C  
ATOM   1239  C   ILE A  78     129.425   7.738  31.635  1.00  0.00           C  
ATOM   1240  O   ILE A  78     129.248   6.614  32.111  1.00  0.00           O  
ATOM   1241  CB  ILE A  78     131.158   9.247  32.636  1.00  0.00           C  
ATOM   1242  CG1 ILE A  78     132.649   9.595  32.647  1.00  0.00           C  
ATOM   1243  CG2 ILE A  78     130.747   8.612  33.956  1.00  0.00           C  
ATOM   1244  CD1 ILE A  78     133.006  10.724  33.586  1.00  0.00           C  
ATOM   1245  H   ILE A  78     131.213   9.981  30.181  1.00  0.00           H  
ATOM   1246  HA  ILE A  78     131.531   7.467  31.477  1.00  0.00           H  
ATOM   1247  HB  ILE A  78     130.617  10.184  32.510  1.00  0.00           H  
ATOM   1248 1HG1 ILE A  78     133.225   8.716  32.934  1.00  0.00           H  
ATOM   1249 2HG1 ILE A  78     132.964   9.877  31.642  1.00  0.00           H  
ATOM   1250 1HG2 ILE A  78     130.983   9.291  34.775  1.00  0.00           H  
ATOM   1251 2HG2 ILE A  78     129.676   8.414  33.946  1.00  0.00           H  
ATOM   1252 3HG2 ILE A  78     131.288   7.676  34.093  1.00  0.00           H  
ATOM   1253 1HD1 ILE A  78     134.079  10.912  33.538  1.00  0.00           H  
ATOM   1254 2HD1 ILE A  78     132.465  11.625  33.294  1.00  0.00           H  
ATOM   1255 3HD1 ILE A  78     132.732  10.450  34.604  1.00  0.00           H  
ATOM   1256  N   TYR A  79     128.432   8.518  31.220  1.00  0.00           N  
ATOM   1257  CA  TYR A  79     127.032   8.113  31.297  1.00  0.00           C  
ATOM   1258  C   TYR A  79     126.756   6.876  30.445  1.00  0.00           C  
ATOM   1259  O   TYR A  79     126.089   5.941  30.891  1.00  0.00           O  
ATOM   1260  CB  TYR A  79     126.135   9.273  30.850  1.00  0.00           C  
ATOM   1261  CG  TYR A  79     124.650   8.985  30.903  1.00  0.00           C  
ATOM   1262  CD1 TYR A  79     124.034   8.606  32.095  1.00  0.00           C  
ATOM   1263  CD2 TYR A  79     123.863   9.087  29.759  1.00  0.00           C  
ATOM   1264  CE1 TYR A  79     122.672   8.334  32.144  1.00  0.00           C  
ATOM   1265  CE2 TYR A  79     122.501   8.819  29.797  1.00  0.00           C  
ATOM   1266  CZ  TYR A  79     121.911   8.441  30.991  1.00  0.00           C  
ATOM   1267  OH  TYR A  79     120.562   8.159  31.029  1.00  0.00           O  
ATOM   1268  H   TYR A  79     128.661   9.425  30.839  1.00  0.00           H  
ATOM   1269  HA  TYR A  79     126.801   7.862  32.332  1.00  0.00           H  
ATOM   1270 1HB  TYR A  79     126.325  10.144  31.479  1.00  0.00           H  
ATOM   1271 2HB  TYR A  79     126.381   9.550  29.825  1.00  0.00           H  
ATOM   1272  HD1 TYR A  79     124.622   8.519  33.009  1.00  0.00           H  
ATOM   1273  HD2 TYR A  79     124.315   9.381  28.811  1.00  0.00           H  
ATOM   1274  HE1 TYR A  79     122.208   8.039  33.085  1.00  0.00           H  
ATOM   1275  HE2 TYR A  79     121.903   8.905  28.890  1.00  0.00           H  
ATOM   1276  HH  TYR A  79     120.312   7.915  31.923  1.00  0.00           H  
ATOM   1277  N   ASN A  80     127.288   6.872  29.228  1.00  0.00           N  
ATOM   1278  CA  ASN A  80     127.069   5.774  28.297  1.00  0.00           C  
ATOM   1279  C   ASN A  80     127.884   4.510  28.578  1.00  0.00           C  
ATOM   1280  O   ASN A  80     127.440   3.406  28.262  1.00  0.00           O  
ATOM   1281  CB  ASN A  80     127.342   6.254  26.883  1.00  0.00           C  
ATOM   1282  CG  ASN A  80     126.287   7.202  26.382  1.00  0.00           C  
ATOM   1283  ND2 ASN A  80     126.676   8.103  25.516  1.00  0.00           N  
ATOM   1284  OD1 ASN A  80     125.120   7.117  26.779  1.00  0.00           O  
ATOM   1285  H   ASN A  80     127.859   7.654  28.941  1.00  0.00           H  
ATOM   1286  HA  ASN A  80     126.036   5.437  28.395  1.00  0.00           H  
ATOM   1287 1HB  ASN A  80     128.310   6.755  26.849  1.00  0.00           H  
ATOM   1288 2HB  ASN A  80     127.393   5.397  26.211  1.00  0.00           H  
ATOM   1289 1HD2 ASN A  80     126.017   8.760  25.148  1.00  0.00           H  
ATOM   1290 2HD2 ASN A  80     127.631   8.135  25.223  1.00  0.00           H  
ATOM   1291  N   GLN A  81     129.059   4.662  29.185  1.00  0.00           N  
ATOM   1292  CA  GLN A  81     129.911   3.510  29.479  1.00  0.00           C  
ATOM   1293  C   GLN A  81     129.440   2.697  30.686  1.00  0.00           C  
ATOM   1294  O   GLN A  81     129.647   1.482  30.734  1.00  0.00           O  
ATOM   1295  CB  GLN A  81     131.373   3.941  29.657  1.00  0.00           C  
ATOM   1296  CG  GLN A  81     131.663   4.740  30.918  1.00  0.00           C  
ATOM   1297  CD  GLN A  81     133.109   5.209  31.011  1.00  0.00           C  
ATOM   1298  NE2 GLN A  81     133.708   5.067  32.195  1.00  0.00           N  
ATOM   1299  OE1 GLN A  81     133.682   5.685  30.033  1.00  0.00           O  
ATOM   1300  H   GLN A  81     129.372   5.586  29.449  1.00  0.00           H  
ATOM   1301  HA  GLN A  81     129.856   2.816  28.640  1.00  0.00           H  
ATOM   1302 1HB  GLN A  81     132.012   3.059  29.675  1.00  0.00           H  
ATOM   1303 2HB  GLN A  81     131.679   4.550  28.806  1.00  0.00           H  
ATOM   1304 1HG  GLN A  81     131.023   5.623  30.931  1.00  0.00           H  
ATOM   1305 2HG  GLN A  81     131.456   4.116  31.787  1.00  0.00           H  
ATOM   1306 1HE2 GLN A  81     134.658   5.358  32.313  1.00  0.00           H  
ATOM   1307 2HE2 GLN A  81     133.208   4.669  32.964  1.00  0.00           H  
ATOM   1308  N   ASN A  82     128.793   3.366  31.641  1.00  0.00           N  
ATOM   1309  CA  ASN A  82     128.244   2.720  32.835  1.00  0.00           C  
ATOM   1310  C   ASN A  82     129.262   1.826  33.537  1.00  0.00           C  
ATOM   1311  O   ASN A  82     128.979   0.675  33.881  1.00  0.00           O  
ATOM   1312  CB  ASN A  82     126.974   1.929  32.498  1.00  0.00           C  
ATOM   1313  CG  ASN A  82     125.788   2.829  32.222  1.00  0.00           C  
ATOM   1314  ND2 ASN A  82     125.281   2.785  30.993  1.00  0.00           N  
ATOM   1315  OD1 ASN A  82     125.332   3.560  33.103  1.00  0.00           O  
ATOM   1316  H   ASN A  82     128.682   4.363  31.526  1.00  0.00           H  
ATOM   1317  HA  ASN A  82     127.984   3.494  33.559  1.00  0.00           H  
ATOM   1318 1HB  ASN A  82     127.156   1.306  31.621  1.00  0.00           H  
ATOM   1319 2HB  ASN A  82     126.729   1.265  33.326  1.00  0.00           H  
ATOM   1320 1HD2 ASN A  82     124.497   3.359  30.755  1.00  0.00           H  
ATOM   1321 2HD2 ASN A  82     125.685   2.180  30.308  1.00  0.00           H  
ATOM   1322  N   SER A  83     130.463   2.365  33.724  1.00  0.00           N  
ATOM   1323  CA  SER A  83     131.525   1.620  34.381  1.00  0.00           C  
ATOM   1324  C   SER A  83     131.292   1.649  35.871  1.00  0.00           C  
ATOM   1325  O   SER A  83     130.885   2.665  36.431  1.00  0.00           O  
ATOM   1326  CB  SER A  83     132.892   2.212  34.060  1.00  0.00           C  
ATOM   1327  OG  SER A  83     132.981   3.556  34.510  1.00  0.00           O  
ATOM   1328  H   SER A  83     130.646   3.306  33.406  1.00  0.00           H  
ATOM   1329  HA  SER A  83     131.503   0.591  34.017  1.00  0.00           H  
ATOM   1330 1HB  SER A  83     133.669   1.614  34.536  1.00  0.00           H  
ATOM   1331 2HB  SER A  83     133.062   2.173  32.985  1.00  0.00           H  
ATOM   1332  HG  SER A  83     132.540   3.578  35.363  1.00  0.00           H  
ATOM   1333  N   ASN A  84     131.580   0.541  36.527  1.00  0.00           N  
ATOM   1334  CA  ASN A  84     131.361   0.476  37.955  1.00  0.00           C  
ATOM   1335  C   ASN A  84     132.589   0.734  38.822  1.00  0.00           C  
ATOM   1336  O   ASN A  84     133.234  -0.211  39.264  1.00  0.00           O  
ATOM   1337  CB  ASN A  84     130.750  -0.871  38.328  1.00  0.00           C  
ATOM   1338  CG  ASN A  84     129.321  -0.993  37.865  1.00  0.00           C  
ATOM   1339  ND2 ASN A  84     129.038  -2.015  37.064  1.00  0.00           N  
ATOM   1340  OD1 ASN A  84     128.472  -0.175  38.225  1.00  0.00           O  
ATOM   1341  H   ASN A  84     131.953  -0.268  36.049  1.00  0.00           H  
ATOM   1342  HA  ASN A  84     130.666   1.269  38.234  1.00  0.00           H  
ATOM   1343 1HB  ASN A  84     131.339  -1.674  37.883  1.00  0.00           H  
ATOM   1344 2HB  ASN A  84     130.786  -1.000  39.410  1.00  0.00           H  
ATOM   1345 1HD2 ASN A  84     128.104  -2.142  36.727  1.00  0.00           H  
ATOM   1346 2HD2 ASN A  84     129.757  -2.656  36.798  1.00  0.00           H  
ATOM   1347  N   CYS A  85     132.954   2.004  39.020  1.00  0.00           N  
ATOM   1348  CA  CYS A  85     134.056   2.318  39.957  1.00  0.00           C  
ATOM   1349  C   CYS A  85     133.233   2.041  41.207  1.00  0.00           C  
ATOM   1350  O   CYS A  85     132.247   2.712  41.482  1.00  0.00           O  
ATOM   1351  CB  CYS A  85     134.581   3.752  39.889  1.00  0.00           C  
ATOM   1352  SG  CYS A  85     135.938   4.098  41.034  1.00  0.00           S  
ATOM   1353  H   CYS A  85     132.488   2.759  38.538  1.00  0.00           H  
ATOM   1354  HA  CYS A  85     134.923   1.714  39.686  1.00  0.00           H  
ATOM   1355 1HB  CYS A  85     134.930   3.965  38.878  1.00  0.00           H  
ATOM   1356 2HB  CYS A  85     133.770   4.447  40.107  1.00  0.00           H  
ATOM   1357  HG  CYS A  85     135.259   3.816  42.142  1.00  0.00           H  
ATOM   1358  N   ASN A  86     133.648   1.025  41.939  1.00  0.00           N  
ATOM   1359  CA  ASN A  86     132.910   0.532  43.103  1.00  0.00           C  
ATOM   1360  C   ASN A  86     132.772   1.222  44.467  1.00  0.00           C  
ATOM   1361  O   ASN A  86     131.932   0.787  45.256  1.00  0.00           O  
ATOM   1362  CB  ASN A  86     133.259  -0.934  43.313  1.00  0.00           C  
ATOM   1363  CG  ASN A  86     132.935  -1.782  42.116  1.00  0.00           C  
ATOM   1364  ND2 ASN A  86     133.966  -2.243  41.409  1.00  0.00           N  
ATOM   1365  OD1 ASN A  86     131.775  -2.048  41.841  1.00  0.00           O  
ATOM   1366  H   ASN A  86     134.513   0.574  41.677  1.00  0.00           H  
ATOM   1367  HA  ASN A  86     131.842   0.628  42.902  1.00  0.00           H  
ATOM   1368 1HB  ASN A  86     134.324  -1.028  43.532  1.00  0.00           H  
ATOM   1369 2HB  ASN A  86     132.713  -1.319  44.174  1.00  0.00           H  
ATOM   1370 1HD2 ASN A  86     133.804  -2.813  40.602  1.00  0.00           H  
ATOM   1371 2HD2 ASN A  86     134.899  -2.019  41.683  1.00  0.00           H  
ATOM   1372  N   ASP A  87     133.516   2.290  44.745  1.00  0.00           N  
ATOM   1373  CA  ASP A  87     133.390   2.935  46.066  1.00  0.00           C  
ATOM   1374  C   ASP A  87     132.272   3.973  46.195  1.00  0.00           C  
ATOM   1375  O   ASP A  87     131.821   4.542  45.205  1.00  0.00           O  
ATOM   1376  CB  ASP A  87     134.740   3.490  46.562  1.00  0.00           C  
ATOM   1377  CG  ASP A  87     135.273   4.634  45.710  1.00  0.00           C  
ATOM   1378  OD1 ASP A  87     135.700   4.389  44.562  1.00  0.00           O  
ATOM   1379  OD2 ASP A  87     135.303   5.778  46.215  1.00  0.00           O1-
ATOM   1380  H   ASP A  87     134.167   2.670  44.072  1.00  0.00           H  
ATOM   1381  HA  ASP A  87     133.048   2.189  46.785  1.00  0.00           H  
ATOM   1382 1HB  ASP A  87     134.633   3.846  47.587  1.00  0.00           H  
ATOM   1383 2HB  ASP A  87     135.482   2.691  46.569  1.00  0.00           H  
ATOM   1384  N   LEU A  88     131.816   4.188  47.427  1.00  0.00           N  
ATOM   1385  CA  LEU A  88     130.753   5.153  47.715  1.00  0.00           C  
ATOM   1386  C   LEU A  88     131.068   6.584  47.294  1.00  0.00           C  
ATOM   1387  O   LEU A  88     130.226   7.249  46.696  1.00  0.00           O  
ATOM   1388  CB  LEU A  88     130.443   5.136  49.217  1.00  0.00           C  
ATOM   1389  CG  LEU A  88     129.340   6.096  49.680  1.00  0.00           C  
ATOM   1390  CD1 LEU A  88     128.020   5.708  49.026  1.00  0.00           C  
ATOM   1391  CD2 LEU A  88     129.232   6.053  51.197  1.00  0.00           C  
ATOM   1392  H   LEU A  88     132.223   3.663  48.188  1.00  0.00           H  
ATOM   1393  HA  LEU A  88     129.872   4.880  47.135  1.00  0.00           H  
ATOM   1394 1HB  LEU A  88     130.143   4.128  49.498  1.00  0.00           H  
ATOM   1395 2HB  LEU A  88     131.352   5.388  49.762  1.00  0.00           H  
ATOM   1396  HG  LEU A  88     129.583   7.111  49.362  1.00  0.00           H  
ATOM   1397 1HD1 LEU A  88     127.236   6.390  49.355  1.00  0.00           H  
ATOM   1398 2HD1 LEU A  88     128.120   5.766  47.942  1.00  0.00           H  
ATOM   1399 3HD1 LEU A  88     127.758   4.690  49.313  1.00  0.00           H  
ATOM   1400 1HD2 LEU A  88     128.449   6.737  51.526  1.00  0.00           H  
ATOM   1401 2HD2 LEU A  88     128.987   5.040  51.515  1.00  0.00           H  
ATOM   1402 3HD2 LEU A  88     130.183   6.353  51.637  1.00  0.00           H  
ATOM   1403  N   CYS A  89     132.271   7.050  47.624  1.00  0.00           N  
ATOM   1404  CA  CYS A  89     132.720   8.388  47.249  1.00  0.00           C  
ATOM   1405  C   CYS A  89     132.615   8.635  45.747  1.00  0.00           C  
ATOM   1406  O   CYS A  89     131.946   9.571  45.306  1.00  0.00           O  
ATOM   1407  CB  CYS A  89     134.169   8.603  47.688  1.00  0.00           C  
ATOM   1408  SG  CYS A  89     134.840  10.224  47.250  1.00  0.00           S  
ATOM   1409  H   CYS A  89     132.891   6.452  48.152  1.00  0.00           H  
ATOM   1410  HA  CYS A  89     132.078   9.119  47.741  1.00  0.00           H  
ATOM   1411 1HB  CYS A  89     134.242   8.489  48.770  1.00  0.00           H  
ATOM   1412 2HB  CYS A  89     134.803   7.842  47.235  1.00  0.00           H  
ATOM   1413  HG  CYS A  89     135.107   9.926  45.982  1.00  0.00           H  
ATOM   1414  N   THR A  90     133.270   7.785  44.965  1.00  0.00           N  
ATOM   1415  CA  THR A  90     133.268   7.931  43.513  1.00  0.00           C  
ATOM   1416  C   THR A  90     131.861   7.790  42.937  1.00  0.00           C  
ATOM   1417  O   THR A  90     131.469   8.547  42.047  1.00  0.00           O  
ATOM   1418  CB  THR A  90     134.201   6.899  42.854  1.00  0.00           C  
ATOM   1419  CG2 THR A  90     134.250   7.109  41.348  1.00  0.00           C  
ATOM   1420  OG1 THR A  90     135.522   7.032  43.395  1.00  0.00           O  
ATOM   1421  H   THR A  90     133.782   7.020  45.382  1.00  0.00           H  
ATOM   1422  HA  THR A  90     133.635   8.927  43.265  1.00  0.00           H  
ATOM   1423  HB  THR A  90     133.837   5.894  43.063  1.00  0.00           H  
ATOM   1424  HG1 THR A  90     135.782   6.206  43.810  1.00  0.00           H  
ATOM   1425 1HG2 THR A  90     134.914   6.371  40.899  1.00  0.00           H  
ATOM   1426 2HG2 THR A  90     133.249   6.998  40.933  1.00  0.00           H  
ATOM   1427 3HG2 THR A  90     134.622   8.110  41.133  1.00  0.00           H  
ATOM   1428  N   SER A  91     131.108   6.825  43.462  1.00  0.00           N  
ATOM   1429  CA  SER A  91     129.760   6.533  42.984  1.00  0.00           C  
ATOM   1430  C   SER A  91     128.820   7.710  43.203  1.00  0.00           C  
ATOM   1431  O   SER A  91     128.082   8.101  42.297  1.00  0.00           O  
ATOM   1432  CB  SER A  91     129.213   5.306  43.686  1.00  0.00           C  
ATOM   1433  OG  SER A  91     129.952   4.164  43.348  1.00  0.00           O  
ATOM   1434  H   SER A  91     131.491   6.278  44.219  1.00  0.00           H  
ATOM   1435  HA  SER A  91     129.807   6.338  41.912  1.00  0.00           H  
ATOM   1436 1HB  SER A  91     129.247   5.458  44.764  1.00  0.00           H  
ATOM   1437 2HB  SER A  91     128.170   5.162  43.408  1.00  0.00           H  
ATOM   1438  HG  SER A  91     130.743   4.190  43.891  1.00  0.00           H  
ATOM   1439  N   ALA A  92     128.854   8.270  44.412  1.00  0.00           N  
ATOM   1440  CA  ALA A  92     128.010   9.407  44.768  1.00  0.00           C  
ATOM   1441  C   ALA A  92     128.366  10.643  43.945  1.00  0.00           C  
ATOM   1442  O   ALA A  92     127.477  11.383  43.518  1.00  0.00           O  
ATOM   1443  CB  ALA A  92     128.131   9.703  46.250  1.00  0.00           C  
ATOM   1444  H   ALA A  92     129.487   7.892  45.102  1.00  0.00           H  
ATOM   1445  HA  ALA A  92     126.976   9.145  44.542  1.00  0.00           H  
ATOM   1446 1HB  ALA A  92     127.497  10.553  46.504  1.00  0.00           H  
ATOM   1447 2HB  ALA A  92     127.815   8.831  46.823  1.00  0.00           H  
ATOM   1448 3HB  ALA A  92     129.166   9.939  46.491  1.00  0.00           H  
ATOM   1449  N   LEU A  93     129.662  10.848  43.713  1.00  0.00           N  
ATOM   1450  CA  LEU A  93     130.129  11.963  42.897  1.00  0.00           C  
ATOM   1451  C   LEU A  93     129.683  11.772  41.452  1.00  0.00           C  
ATOM   1452  O   LEU A  93     129.184  12.704  40.823  1.00  0.00           O  
ATOM   1453  CB  LEU A  93     131.657  12.077  42.965  1.00  0.00           C  
ATOM   1454  CG  LEU A  93     132.275  13.229  42.161  1.00  0.00           C  
ATOM   1455  CD1 LEU A  93     131.671  14.549  42.619  1.00  0.00           C  
ATOM   1456  CD2 LEU A  93     133.785  13.224  42.346  1.00  0.00           C  
ATOM   1457  H   LEU A  93     130.338  10.214  44.113  1.00  0.00           H  
ATOM   1458  HA  LEU A  93     129.689  12.882  43.283  1.00  0.00           H  
ATOM   1459 1HB  LEU A  93     131.950  12.206  44.006  1.00  0.00           H  
ATOM   1460 2HB  LEU A  93     132.092  11.147  42.599  1.00  0.00           H  
ATOM   1461  HG  LEU A  93     132.038  13.102  41.104  1.00  0.00           H  
ATOM   1462 1HD1 LEU A  93     132.110  15.367  42.047  1.00  0.00           H  
ATOM   1463 2HD1 LEU A  93     130.594  14.532  42.457  1.00  0.00           H  
ATOM   1464 3HD1 LEU A  93     131.878  14.696  43.678  1.00  0.00           H  
ATOM   1465 1HD2 LEU A  93     134.224  14.042  41.774  1.00  0.00           H  
ATOM   1466 2HD2 LEU A  93     134.023  13.352  43.402  1.00  0.00           H  
ATOM   1467 3HD2 LEU A  93     134.192  12.276  41.994  1.00  0.00           H  
ATOM   1468  N   GLN A  94     129.859  10.558  40.937  1.00  0.00           N  
ATOM   1469  CA  GLN A  94     129.420  10.214  39.585  1.00  0.00           C  
ATOM   1470  C   GLN A  94     127.933  10.548  39.432  1.00  0.00           C  
ATOM   1471  O   GLN A  94     127.524  11.195  38.473  1.00  0.00           O  
ATOM   1472  CB  GLN A  94     129.634   8.720  39.333  1.00  0.00           C  
ATOM   1473  CG  GLN A  94     129.235   8.248  37.943  1.00  0.00           C  
ATOM   1474  CD  GLN A  94     129.384   6.745  37.763  1.00  0.00           C  
ATOM   1475  NE2 GLN A  94     129.113   6.267  36.553  1.00  0.00           N  
ATOM   1476  OE1 GLN A  94     129.733   6.024  38.701  1.00  0.00           O  
ATOM   1477  H   GLN A  94     130.311   9.854  41.501  1.00  0.00           H  
ATOM   1478  HA  GLN A  94     130.017  10.782  38.872  1.00  0.00           H  
ATOM   1479 1HB  GLN A  94     130.685   8.473  39.479  1.00  0.00           H  
ATOM   1480 2HB  GLN A  94     129.059   8.143  40.057  1.00  0.00           H  
ATOM   1481 1HG  GLN A  94     128.191   8.507  37.767  1.00  0.00           H  
ATOM   1482 2HG  GLN A  94     129.871   8.740  37.207  1.00  0.00           H  
ATOM   1483 1HE2 GLN A  94     129.193   5.285  36.373  1.00  0.00           H  
ATOM   1484 2HE2 GLN A  94     128.830   6.887  35.821  1.00  0.00           H  
ATOM   1485  N   PHE A  95     127.140  10.110  40.405  1.00  0.00           N  
ATOM   1486  CA  PHE A  95     125.697  10.309  40.385  1.00  0.00           C  
ATOM   1487  C   PHE A  95     125.354  11.795  40.325  1.00  0.00           C  
ATOM   1488  O   PHE A  95     124.661  12.239  39.408  1.00  0.00           O  
ATOM   1489  CB  PHE A  95     125.072   9.672  41.631  1.00  0.00           C  
ATOM   1490  CG  PHE A  95     123.575   9.778  41.689  1.00  0.00           C  
ATOM   1491  CD1 PHE A  95     122.773   8.898  40.970  1.00  0.00           C  
ATOM   1492  CD2 PHE A  95     122.965  10.753  42.470  1.00  0.00           C  
ATOM   1493  CE1 PHE A  95     121.384   8.983  41.032  1.00  0.00           C  
ATOM   1494  CE2 PHE A  95     121.580  10.847  42.536  1.00  0.00           C  
ATOM   1495  CZ  PHE A  95     120.788   9.958  41.814  1.00  0.00           C  
ATOM   1496  H   PHE A  95     127.558   9.622  41.184  1.00  0.00           H  
ATOM   1497  HA  PHE A  95     125.293   9.823  39.496  1.00  0.00           H  
ATOM   1498 1HB  PHE A  95     125.336   8.616  41.670  1.00  0.00           H  
ATOM   1499 2HB  PHE A  95     125.479  10.144  42.524  1.00  0.00           H  
ATOM   1500  HD1 PHE A  95     123.243   8.132  40.353  1.00  0.00           H  
ATOM   1501  HD2 PHE A  95     123.586  11.449  43.035  1.00  0.00           H  
ATOM   1502  HE1 PHE A  95     120.771   8.283  40.465  1.00  0.00           H  
ATOM   1503  HE2 PHE A  95     121.113  11.615  43.152  1.00  0.00           H  
ATOM   1504  HZ  PHE A  95     119.702  10.030  41.864  1.00  0.00           H  
ATOM   1505  N   ARG A  96     125.878  12.560  41.280  1.00  0.00           N  
ATOM   1506  CA  ARG A  96     125.596  13.989  41.370  1.00  0.00           C  
ATOM   1507  C   ARG A  96     125.968  14.790  40.130  1.00  0.00           C  
ATOM   1508  O   ARG A  96     125.139  15.530  39.600  1.00  0.00           O  
ATOM   1509  CB  ARG A  96     126.272  14.602  42.599  1.00  0.00           C  
ATOM   1510  CG  ARG A  96     126.038  16.107  42.722  1.00  0.00           C  
ATOM   1511  CD  ARG A  96     126.528  16.677  44.047  1.00  0.00           C  
ATOM   1512  NE  ARG A  96     127.981  16.644  44.202  1.00  0.00           N  
ATOM   1513  CZ  ARG A  96     128.825  17.452  43.569  1.00  0.00           C  
ATOM   1514  NH1 ARG A  96     128.367  18.362  42.721  1.00  0.00           N1+
ATOM   1515  NH2 ARG A  96     130.125  17.374  43.812  1.00  0.00           N  
ATOM   1516  H   ARG A  96     126.489  12.135  41.963  1.00  0.00           H  
ATOM   1517  HA  ARG A  96     124.518  14.123  41.466  1.00  0.00           H  
ATOM   1518 1HB  ARG A  96     125.897  14.118  43.500  1.00  0.00           H  
ATOM   1519 2HB  ARG A  96     127.346  14.420  42.553  1.00  0.00           H  
ATOM   1520 1HG  ARG A  96     126.569  16.624  41.922  1.00  0.00           H  
ATOM   1521 2HG  ARG A  96     124.971  16.317  42.645  1.00  0.00           H  
ATOM   1522 1HD  ARG A  96     126.218  17.719  44.131  1.00  0.00           H  
ATOM   1523 2HD  ARG A  96     126.102  16.105  44.869  1.00  0.00           H  
ATOM   1524  HE  ARG A  96     128.370  15.958  44.836  1.00  0.00           H  
ATOM   1525 1HH1 ARG A  96     127.374  18.443  42.554  1.00  0.00           H  
ATOM   1526 2HH1 ARG A  96     129.011  18.975  42.242  1.00  0.00           H  
ATOM   1527 1HH2 ARG A  96     130.475  16.699  44.478  1.00  0.00           H  
ATOM   1528 2HH2 ARG A  96     130.766  17.988  43.331  1.00  0.00           H  
ATOM   1529  N   LEU A  97     127.205  14.633  39.666  1.00  0.00           N  
ATOM   1530  CA  LEU A  97     127.687  15.364  38.497  1.00  0.00           C  
ATOM   1531  C   LEU A  97     126.899  15.077  37.223  1.00  0.00           C  
ATOM   1532  O   LEU A  97     126.642  15.986  36.437  1.00  0.00           O  
ATOM   1533  CB  LEU A  97     129.164  15.030  38.257  1.00  0.00           C  
ATOM   1534  CG  LEU A  97     130.141  15.527  39.331  1.00  0.00           C  
ATOM   1535  CD1 LEU A  97     131.555  15.091  38.972  1.00  0.00           C  
ATOM   1536  CD2 LEU A  97     130.047  17.041  39.441  1.00  0.00           C  
ATOM   1537  H   LEU A  97     127.827  13.991  40.135  1.00  0.00           H  
ATOM   1538  HA  LEU A  97     127.542  16.430  38.671  1.00  0.00           H  
ATOM   1539 1HB  LEU A  97     129.269  13.948  38.190  1.00  0.00           H  
ATOM   1540 2HB  LEU A  97     129.469  15.463  37.305  1.00  0.00           H  
ATOM   1541  HG  LEU A  97     129.887  15.076  40.291  1.00  0.00           H  
ATOM   1542 1HD1 LEU A  97     132.249  15.444  39.734  1.00  0.00           H  
ATOM   1543 2HD1 LEU A  97     131.598  14.003  38.919  1.00  0.00           H  
ATOM   1544 3HD1 LEU A  97     131.832  15.513  38.006  1.00  0.00           H  
ATOM   1545 1HD2 LEU A  97     130.741  17.394  40.204  1.00  0.00           H  
ATOM   1546 2HD2 LEU A  97     130.302  17.492  38.482  1.00  0.00           H  
ATOM   1547 3HD2 LEU A  97     129.031  17.323  39.716  1.00  0.00           H  
ATOM   1548  N   LEU A  98     126.501  13.824  37.027  1.00  0.00           N  
ATOM   1549  CA  LEU A  98     125.708  13.446  35.859  1.00  0.00           C  
ATOM   1550  C   LEU A  98     124.289  14.008  35.944  1.00  0.00           C  
ATOM   1551  O   LEU A  98     123.763  14.538  34.964  1.00  0.00           O  
ATOM   1552  CB  LEU A  98     125.663  11.925  35.711  1.00  0.00           C  
ATOM   1553  CG  LEU A  98     126.960  11.240  35.270  1.00  0.00           C  
ATOM   1554  CD1 LEU A  98     126.796   9.734  35.337  1.00  0.00           C  
ATOM   1555  CD2 LEU A  98     127.320  11.666  33.862  1.00  0.00           C  
ATOM   1556  H   LEU A  98     126.753  13.115  37.701  1.00  0.00           H  
ATOM   1557  HA  LEU A  98     126.177  13.868  34.971  1.00  0.00           H  
ATOM   1558 1HB  LEU A  98     125.379  11.491  36.669  1.00  0.00           H  
ATOM   1559 2HB  LEU A  98     124.898  11.669  34.979  1.00  0.00           H  
ATOM   1560  HG  LEU A  98     127.768  11.520  35.946  1.00  0.00           H  
ATOM   1561 1HD1 LEU A  98     127.722   9.253  35.022  1.00  0.00           H  
ATOM   1562 2HD1 LEU A  98     126.564   9.438  36.360  1.00  0.00           H  
ATOM   1563 3HD1 LEU A  98     125.985   9.426  34.677  1.00  0.00           H  
ATOM   1564 1HD2 LEU A  98     128.244  11.174  33.558  1.00  0.00           H  
ATOM   1565 2HD2 LEU A  98     126.517  11.384  33.180  1.00  0.00           H  
ATOM   1566 3HD2 LEU A  98     127.458  12.747  33.834  1.00  0.00           H  
ATOM   1567  N   ARG A  99     123.679  13.898  37.120  1.00  0.00           N  
ATOM   1568  CA  ARG A  99     122.319  14.378  37.333  1.00  0.00           C  
ATOM   1569  C   ARG A  99     122.221  15.892  37.159  1.00  0.00           C  
ATOM   1570  O   ARG A  99     121.283  16.391  36.531  1.00  0.00           O  
ATOM   1571  CB  ARG A  99     121.824  13.977  38.726  1.00  0.00           C  
ATOM   1572  CG  ARG A  99     121.458  12.506  38.860  1.00  0.00           C  
ATOM   1573  CD  ARG A  99     120.283  12.161  37.961  1.00  0.00           C  
ATOM   1574  NE  ARG A  99     119.782  10.811  38.193  1.00  0.00           N  
ATOM   1575  CZ  ARG A  99     118.799  10.511  39.035  1.00  0.00           C  
ATOM   1576  NH1 ARG A  99     118.204  11.469  39.732  1.00  0.00           N1+
ATOM   1577  NH2 ARG A  99     118.414   9.251  39.187  1.00  0.00           N  
ATOM   1578  H   ARG A  99     124.176  13.469  37.888  1.00  0.00           H  
ATOM   1579  HA  ARG A  99     121.670  13.919  36.586  1.00  0.00           H  
ATOM   1580 1HB  ARG A  99     122.594  14.199  39.463  1.00  0.00           H  
ATOM   1581 2HB  ARG A  99     120.944  14.567  38.983  1.00  0.00           H  
ATOM   1582 1HG  ARG A  99     122.311  11.891  38.575  1.00  0.00           H  
ATOM   1583 2HG  ARG A  99     121.184  12.292  39.894  1.00  0.00           H  
ATOM   1584 1HD  ARG A  99     119.467  12.858  38.146  1.00  0.00           H  
ATOM   1585 2HD  ARG A  99     120.591  12.230  36.919  1.00  0.00           H  
ATOM   1586  HE  ARG A  99     120.213  10.054  37.678  1.00  0.00           H  
ATOM   1587 1HH1 ARG A  99     118.498  12.429  39.623  1.00  0.00           H  
ATOM   1588 2HH1 ARG A  99     117.457  11.238  40.371  1.00  0.00           H  
ATOM   1589 1HH2 ARG A  99     118.869   8.517  38.662  1.00  0.00           H  
ATOM   1590 2HH2 ARG A  99     117.667   9.025  39.827  1.00  0.00           H  
ATOM   1591  N   GLN A 100     123.207  16.615  37.691  1.00  0.00           N  
ATOM   1592  CA  GLN A 100     123.239  18.074  37.595  1.00  0.00           C  
ATOM   1593  C   GLN A 100     123.430  18.536  36.158  1.00  0.00           C  
ATOM   1594  O   GLN A 100     123.127  19.680  35.827  1.00  0.00           O  
ATOM   1595  CB  GLN A 100     124.355  18.644  38.475  1.00  0.00           C  
ATOM   1596  CG  GLN A 100     124.087  18.539  39.966  1.00  0.00           C  
ATOM   1597  CD  GLN A 100     125.226  19.094  40.800  1.00  0.00           C  
ATOM   1598  NE2 GLN A 100     124.899  19.990  41.724  1.00  0.00           N  
ATOM   1599  OE1 GLN A 100     126.388  18.722  40.615  1.00  0.00           O  
ATOM   1600  H   GLN A 100     123.954  16.138  38.175  1.00  0.00           H  
ATOM   1601  HA  GLN A 100     122.286  18.465  37.950  1.00  0.00           H  
ATOM   1602 1HB  GLN A 100     125.288  18.122  38.263  1.00  0.00           H  
ATOM   1603 2HB  GLN A 100     124.507  19.696  38.233  1.00  0.00           H  
ATOM   1604 1HG  GLN A 100     123.184  19.102  40.203  1.00  0.00           H  
ATOM   1605 2HG  GLN A 100     123.951  17.490  40.228  1.00  0.00           H  
ATOM   1606 1HE2 GLN A 100     125.609  20.392  42.305  1.00  0.00           H  
ATOM   1607 2HE2 GLN A 100     123.945  20.264  41.841  1.00  0.00           H  
ATOM   1608  N   HIS A 101     123.926  17.639  35.309  1.00  0.00           N  
ATOM   1609  CA  HIS A 101     124.084  17.918  33.886  1.00  0.00           C  
ATOM   1610  C   HIS A 101     122.976  17.333  33.014  1.00  0.00           C  
ATOM   1611  O   HIS A 101     123.076  17.340  31.785  1.00  0.00           O  
ATOM   1612  CB  HIS A 101     125.460  17.455  33.401  1.00  0.00           C  
ATOM   1613  CG  HIS A 101     126.584  18.326  33.872  1.00  0.00           C  
ATOM   1614  CD2 HIS A 101     127.036  18.602  35.118  1.00  0.00           C  
ATOM   1615  ND1 HIS A 101     127.366  19.062  33.010  1.00  0.00           N  
ATOM   1616  CE1 HIS A 101     128.251  19.754  33.704  1.00  0.00           C  
ATOM   1617  NE2 HIS A 101     128.072  19.493  34.986  1.00  0.00           N  
ATOM   1618  H   HIS A 101     124.201  16.735  35.666  1.00  0.00           H  
ATOM   1619  HA  HIS A 101     124.006  18.992  33.715  1.00  0.00           H  
ATOM   1620 1HB  HIS A 101     125.645  16.438  33.749  1.00  0.00           H  
ATOM   1621 2HB  HIS A 101     125.475  17.436  32.312  1.00  0.00           H  
ATOM   1622  HD2 HIS A 101     126.649  18.193  36.053  1.00  0.00           H  
ATOM   1623  HE1 HIS A 101     129.001  20.427  33.288  1.00  0.00           H  
ATOM   1624  HE2 HIS A 101     128.608  19.883  35.748  1.00  0.00           H  
ATOM   1625  N   GLY A 102     121.920  16.832  33.652  1.00  0.00           N  
ATOM   1626  CA  GLY A 102     120.785  16.305  32.911  1.00  0.00           C  
ATOM   1627  C   GLY A 102     120.806  14.828  32.561  1.00  0.00           C  
ATOM   1628  O   GLY A 102     119.853  14.327  31.964  1.00  0.00           O  
ATOM   1629  H   GLY A 102     121.899  16.815  34.662  1.00  0.00           H  
ATOM   1630 1HA  GLY A 102     119.869  16.474  33.478  1.00  0.00           H  
ATOM   1631 2HA  GLY A 102     120.683  16.843  31.970  1.00  0.00           H  
ATOM   1632  N   PHE A 103     121.888  14.135  32.907  1.00  0.00           N  
ATOM   1633  CA  PHE A 103     122.028  12.716  32.592  1.00  0.00           C  
ATOM   1634  C   PHE A 103     121.292  11.878  33.631  1.00  0.00           C  
ATOM   1635  O   PHE A 103     121.678  11.837  34.802  1.00  0.00           O  
ATOM   1636  CB  PHE A 103     123.507  12.326  32.539  1.00  0.00           C  
ATOM   1637  CG  PHE A 103     124.284  13.036  31.461  1.00  0.00           C  
ATOM   1638  CD1 PHE A 103     124.130  12.681  30.124  1.00  0.00           C  
ATOM   1639  CD2 PHE A 103     125.155  14.073  31.781  1.00  0.00           C  
ATOM   1640  CE1 PHE A 103     124.830  13.351  29.120  1.00  0.00           C  
ATOM   1641  CE2 PHE A 103     125.860  14.748  30.787  1.00  0.00           C  
ATOM   1642  CZ  PHE A 103     125.696  14.386  29.452  1.00  0.00           C  
ATOM   1643  H   PHE A 103     122.632  14.605  33.403  1.00  0.00           H  
ATOM   1644  HA  PHE A 103     121.583  12.533  31.613  1.00  0.00           H  
ATOM   1645 1HB  PHE A 103     123.976  12.546  33.497  1.00  0.00           H  
ATOM   1646 2HB  PHE A 103     123.594  11.254  32.370  1.00  0.00           H  
ATOM   1647  HD1 PHE A 103     123.451  11.869  29.864  1.00  0.00           H  
ATOM   1648  HD2 PHE A 103     125.283  14.355  32.827  1.00  0.00           H  
ATOM   1649  HE1 PHE A 103     124.697  13.062  28.078  1.00  0.00           H  
ATOM   1650  HE2 PHE A 103     126.540  15.557  31.052  1.00  0.00           H  
ATOM   1651  HZ  PHE A 103     126.245  14.911  28.671  1.00  0.00           H  
ATOM   1652  N   ASN A 104     120.223  11.217  33.195  1.00  0.00           N  
ATOM   1653  CA  ASN A 104     119.373  10.452  34.098  1.00  0.00           C  
ATOM   1654  C   ASN A 104     119.974   9.099  34.475  1.00  0.00           C  
ATOM   1655  O   ASN A 104     119.451   8.046  34.101  1.00  0.00           O  
ATOM   1656  CB  ASN A 104     117.984  10.273  33.475  1.00  0.00           C  
ATOM   1657  CG  ASN A 104     116.955   9.740  34.463  1.00  0.00           C  
ATOM   1658  ND2 ASN A 104     115.824   9.285  33.938  1.00  0.00           N  
ATOM   1659  OD1 ASN A 104     117.167   9.748  35.680  1.00  0.00           O  
ATOM   1660  H   ASN A 104     119.995  11.248  32.212  1.00  0.00           H  
ATOM   1661  HA  ASN A 104     119.275  11.005  35.033  1.00  0.00           H  
ATOM   1662 1HB  ASN A 104     117.633  11.231  33.088  1.00  0.00           H  
ATOM   1663 2HB  ASN A 104     118.049   9.584  32.633  1.00  0.00           H  
ATOM   1664 1HD2 ASN A 104     115.107   8.921  34.533  1.00  0.00           H  
ATOM   1665 2HD2 ASN A 104     115.688   9.306  32.948  1.00  0.00           H  
ATOM   1666  N   ILE A 105     121.078   9.134  35.216  1.00  0.00           N  
ATOM   1667  CA  ILE A 105     121.709   7.914  35.713  1.00  0.00           C  
ATOM   1668  C   ILE A 105     120.822   7.235  36.750  1.00  0.00           C  
ATOM   1669  O   ILE A 105     120.262   7.893  37.628  1.00  0.00           O  
ATOM   1670  CB  ILE A 105     123.088   8.215  36.328  1.00  0.00           C  
ATOM   1671  CG1 ILE A 105     123.763   6.919  36.785  1.00  0.00           C  
ATOM   1672  CG2 ILE A 105     122.951   9.186  37.490  1.00  0.00           C  
ATOM   1673  CD1 ILE A 105     125.215   7.089  37.170  1.00  0.00           C  
ATOM   1674  H   ILE A 105     121.491  10.028  35.441  1.00  0.00           H  
ATOM   1675  HA  ILE A 105     121.827   7.222  34.879  1.00  0.00           H  
ATOM   1676  HB  ILE A 105     123.735   8.657  35.572  1.00  0.00           H  
ATOM   1677 1HG1 ILE A 105     123.227   6.513  37.642  1.00  0.00           H  
ATOM   1678 2HG1 ILE A 105     123.708   6.179  35.986  1.00  0.00           H  
ATOM   1679 1HG2 ILE A 105     123.935   9.387  37.914  1.00  0.00           H  
ATOM   1680 2HG2 ILE A 105     122.511  10.117  37.136  1.00  0.00           H  
ATOM   1681 3HG2 ILE A 105     122.309   8.749  38.256  1.00  0.00           H  
ATOM   1682 1HD1 ILE A 105     125.624   6.128  37.482  1.00  0.00           H  
ATOM   1683 2HD1 ILE A 105     125.777   7.462  36.314  1.00  0.00           H  
ATOM   1684 3HD1 ILE A 105     125.291   7.799  37.993  1.00  0.00           H  
ATOM   1685  N   SER A 106     120.700   5.916  36.638  1.00  0.00           N  
ATOM   1686  CA  SER A 106     119.894   5.126  37.562  1.00  0.00           C  
ATOM   1687  C   SER A 106     120.461   5.127  38.974  1.00  0.00           C  
ATOM   1688  O   SER A 106     121.676   5.002  39.167  1.00  0.00           O  
ATOM   1689  CB  SER A 106     119.788   3.699  37.061  1.00  0.00           C  
ATOM   1690  OG  SER A 106     119.125   2.888  37.991  1.00  0.00           O  
ATOM   1691  H   SER A 106     121.185   5.450  35.884  1.00  0.00           H  
ATOM   1692  HA  SER A 106     118.902   5.575  37.628  1.00  0.00           H  
ATOM   1693 1HB  SER A 106     119.249   3.686  36.114  1.00  0.00           H  
ATOM   1694 2HB  SER A 106     120.785   3.304  36.874  1.00  0.00           H  
ATOM   1695  HG  SER A 106     118.816   2.121  37.502  1.00  0.00           H  
ATOM   1696  N   PRO A 107     119.584   5.290  39.980  1.00  0.00           N  
ATOM   1697  CA  PRO A 107     119.962   5.381  41.392  1.00  0.00           C  
ATOM   1698  C   PRO A 107     120.254   4.026  42.028  1.00  0.00           C  
ATOM   1699  O   PRO A 107     120.652   3.954  43.190  1.00  0.00           O  
ATOM   1700  CB  PRO A 107     118.728   6.033  42.024  1.00  0.00           C  
ATOM   1701  CG  PRO A 107     117.589   5.534  41.202  1.00  0.00           C  
ATOM   1702  CD  PRO A 107     118.122   5.520  39.794  1.00  0.00           C  
ATOM   1703  HA  PRO A 107     120.869   5.996  41.486  1.00  0.00           H  
ATOM   1704 1HB  PRO A 107     118.650   5.743  43.083  1.00  0.00           H  
ATOM   1705 2HB  PRO A 107     118.827   7.128  41.998  1.00  0.00           H  
ATOM   1706 1HG  PRO A 107     117.279   4.537  41.548  1.00  0.00           H  
ATOM   1707 2HG  PRO A 107     116.718   6.196  41.318  1.00  0.00           H  
ATOM   1708 1HD  PRO A 107     117.656   4.697  39.233  1.00  0.00           H  
ATOM   1709 2HD  PRO A 107     117.912   6.486  39.312  1.00  0.00           H  
ATOM   1710  N   GLU A 108     120.096   2.958  41.249  1.00  0.00           N  
ATOM   1711  CA  GLU A 108     120.410   1.624  41.750  1.00  0.00           C  
ATOM   1712  C   GLU A 108     121.912   1.388  41.835  1.00  0.00           C  
ATOM   1713  O   GLU A 108     122.358   0.338  42.289  1.00  0.00           O  
ATOM   1714  CB  GLU A 108     119.771   0.559  40.855  1.00  0.00           C  
ATOM   1715  CG  GLU A 108     118.291   0.323  41.118  1.00  0.00           C  
ATOM   1716  CD  GLU A 108     117.754  -0.881  40.395  1.00  0.00           C  
ATOM   1717  OE1 GLU A 108     118.130  -1.090  39.267  1.00  0.00           O  
ATOM   1718  OE2 GLU A 108     116.966  -1.593  40.972  1.00  0.00           O1-
ATOM   1719  H   GLU A 108     119.758   3.062  40.303  1.00  0.00           H  
ATOM   1720  HA  GLU A 108     120.044   1.544  42.774  1.00  0.00           H  
ATOM   1721 1HB  GLU A 108     119.884   0.847  39.810  1.00  0.00           H  
ATOM   1722 2HB  GLU A 108     120.291  -0.389  40.991  1.00  0.00           H  
ATOM   1723 1HG  GLU A 108     118.139   0.187  42.188  1.00  0.00           H  
ATOM   1724 2HG  GLU A 108     117.732   1.205  40.809  1.00  0.00           H  
ATOM   1725  N   ILE A 109     122.682   2.395  41.426  1.00  0.00           N  
ATOM   1726  CA  ILE A 109     124.129   2.406  41.612  1.00  0.00           C  
ATOM   1727  C   ILE A 109     124.392   2.307  43.120  1.00  0.00           C  
ATOM   1728  O   ILE A 109     125.419   1.794  43.552  1.00  0.00           O  
ATOM   1729  CB  ILE A 109     124.773   3.677  41.030  1.00  0.00           C  
ATOM   1730  CG1 ILE A 109     126.298   3.543  41.013  1.00  0.00           C  
ATOM   1731  CG2 ILE A 109     124.352   4.900  41.830  1.00  0.00           C  
ATOM   1732  CD1 ILE A 109     127.001   4.660  40.277  1.00  0.00           C  
ATOM   1733  H   ILE A 109     122.239   3.179  40.969  1.00  0.00           H  
ATOM   1734  HA  ILE A 109     124.554   1.566  41.064  1.00  0.00           H  
ATOM   1735  HB  ILE A 109     124.457   3.805  39.995  1.00  0.00           H  
ATOM   1736 1HG1 ILE A 109     126.673   3.520  42.036  1.00  0.00           H  
ATOM   1737 2HG1 ILE A 109     126.575   2.599  40.544  1.00  0.00           H  
ATOM   1738 1HG2 ILE A 109     124.817   5.790  41.406  1.00  0.00           H  
ATOM   1739 2HG2 ILE A 109     123.269   5.004  41.792  1.00  0.00           H  
ATOM   1740 3HG2 ILE A 109     124.669   4.784  42.867  1.00  0.00           H  
ATOM   1741 1HD1 ILE A 109     128.079   4.495  40.308  1.00  0.00           H  
ATOM   1742 2HD1 ILE A 109     126.667   4.679  39.239  1.00  0.00           H  
ATOM   1743 3HD1 ILE A 109     126.767   5.612  40.751  1.00  0.00           H  
ATOM   1744  N   PHE A 110     123.427   2.774  43.907  1.00  0.00           N  
ATOM   1745  CA  PHE A 110     123.542   2.835  45.361  1.00  0.00           C  
ATOM   1746  C   PHE A 110     123.098   1.541  46.047  1.00  0.00           C  
ATOM   1747  O   PHE A 110     123.151   1.437  47.275  1.00  0.00           O  
ATOM   1748  CB  PHE A 110     122.712   4.002  45.911  1.00  0.00           C  
ATOM   1749  CG  PHE A 110     123.251   5.357  45.557  1.00  0.00           C  
ATOM   1750  CD1 PHE A 110     124.362   5.872  46.219  1.00  0.00           C  
ATOM   1751  CD2 PHE A 110     122.645   6.123  44.566  1.00  0.00           C  
ATOM   1752  CE1 PHE A 110     124.862   7.131  45.900  1.00  0.00           C  
ATOM   1753  CE2 PHE A 110     123.136   7.383  44.238  1.00  0.00           C  
ATOM   1754  CZ  PHE A 110     124.248   7.890  44.906  1.00  0.00           C  
ATOM   1755  H   PHE A 110     122.578   3.100  43.467  1.00  0.00           H  
ATOM   1756  HA  PHE A 110     124.590   2.998  45.619  1.00  0.00           H  
ATOM   1757 1HB  PHE A 110     121.693   3.934  45.532  1.00  0.00           H  
ATOM   1758 2HB  PHE A 110     122.662   3.932  46.997  1.00  0.00           H  
ATOM   1759  HD1 PHE A 110     124.843   5.277  46.996  1.00  0.00           H  
ATOM   1760  HD2 PHE A 110     121.774   5.725  44.044  1.00  0.00           H  
ATOM   1761  HE1 PHE A 110     125.733   7.520  46.426  1.00  0.00           H  
ATOM   1762  HE2 PHE A 110     122.651   7.973  43.461  1.00  0.00           H  
ATOM   1763  HZ  PHE A 110     124.635   8.876  44.654  1.00  0.00           H  
ATOM   1764  N   SER A 111     122.640   0.569  45.260  1.00  0.00           N  
ATOM   1765  CA  SER A 111     122.179  -0.705  45.807  1.00  0.00           C  
ATOM   1766  C   SER A 111     123.316  -1.462  46.483  1.00  0.00           C  
ATOM   1767  O   SER A 111     123.131  -2.048  47.552  1.00  0.00           O  
ATOM   1768  CB  SER A 111     121.577  -1.558  44.708  1.00  0.00           C  
ATOM   1769  OG  SER A 111     120.400  -0.982  44.212  1.00  0.00           O  
ATOM   1770  H   SER A 111     122.610   0.715  44.261  1.00  0.00           H  
ATOM   1771  HA  SER A 111     121.419  -0.502  46.564  1.00  0.00           H  
ATOM   1772 1HB  SER A 111     122.298  -1.671  43.899  1.00  0.00           H  
ATOM   1773 2HB  SER A 111     121.363  -2.553  45.096  1.00  0.00           H  
ATOM   1774  HG  SER A 111     120.555  -0.823  43.279  1.00  0.00           H  
ATOM   1775  N   LYS A 112     124.497  -1.413  45.873  1.00  0.00           N  
ATOM   1776  CA  LYS A 112     125.673  -2.108  46.389  1.00  0.00           C  
ATOM   1777  C   LYS A 112     126.211  -1.547  47.711  1.00  0.00           C  
ATOM   1778  O   LYS A 112     127.108  -2.135  48.321  1.00  0.00           O  
ATOM   1779  CB  LYS A 112     126.777  -2.147  45.322  1.00  0.00           C  
ATOM   1780  CG  LYS A 112     127.270  -0.784  44.860  1.00  0.00           C  
ATOM   1781  CD  LYS A 112     128.177  -0.893  43.637  1.00  0.00           C  
ATOM   1782  CE  LYS A 112     128.504   0.484  43.069  1.00  0.00           C  
ATOM   1783  NZ  LYS A 112     129.260   0.427  41.786  1.00  0.00           N1+
ATOM   1784  H   LYS A 112     124.579  -0.874  45.022  1.00  0.00           H  
ATOM   1785  HA  LYS A 112     125.388  -3.131  46.638  1.00  0.00           H  
ATOM   1786 1HB  LYS A 112     127.637  -2.695  45.708  1.00  0.00           H  
ATOM   1787 2HB  LYS A 112     126.416  -2.682  44.444  1.00  0.00           H  
ATOM   1788 1HG  LYS A 112     126.416  -0.154  44.607  1.00  0.00           H  
ATOM   1789 2HG  LYS A 112     127.826  -0.305  45.666  1.00  0.00           H  
ATOM   1790 1HD  LYS A 112     129.105  -1.394  43.915  1.00  0.00           H  
ATOM   1791 2HD  LYS A 112     127.681  -1.486  42.868  1.00  0.00           H  
ATOM   1792 1HE  LYS A 112     127.580   1.033  42.893  1.00  0.00           H  
ATOM   1793 2HE  LYS A 112     129.101   1.042  43.789  1.00  0.00           H  
ATOM   1794 1HZ  LYS A 112     129.446   1.365  41.462  1.00  0.00           H  
ATOM   1795 2HZ  LYS A 112     130.134  -0.058  41.932  1.00  0.00           H  
ATOM   1796 3HZ  LYS A 112     128.713  -0.066  41.094  1.00  0.00           H  
ATOM   1797  N   PHE A 113     125.645  -0.428  48.162  1.00  0.00           N  
ATOM   1798  CA  PHE A 113     126.035   0.191  49.432  1.00  0.00           C  
ATOM   1799  C   PHE A 113     124.940   0.040  50.480  1.00  0.00           C  
ATOM   1800  O   PHE A 113     125.044   0.576  51.585  1.00  0.00           O  
ATOM   1801  CB  PHE A 113     126.339   1.679  49.234  1.00  0.00           C  
ATOM   1802  CG  PHE A 113     127.358   1.950  48.172  1.00  0.00           C  
ATOM   1803  CD1 PHE A 113     128.670   1.515  48.323  1.00  0.00           C  
ATOM   1804  CD2 PHE A 113     127.001   2.614  47.005  1.00  0.00           C  
ATOM   1805  CE1 PHE A 113     129.610   1.732  47.325  1.00  0.00           C  
ATOM   1806  CE2 PHE A 113     127.935   2.838  45.997  1.00  0.00           C  
ATOM   1807  CZ  PHE A 113     129.241   2.396  46.158  1.00  0.00           C  
ATOM   1808  H   PHE A 113     124.923   0.006  47.604  1.00  0.00           H  
ATOM   1809  HA  PHE A 113     126.937  -0.304  49.795  1.00  0.00           H  
ATOM   1810 1HB  PHE A 113     125.422   2.205  48.968  1.00  0.00           H  
ATOM   1811 2HB  PHE A 113     126.700   2.104  50.169  1.00  0.00           H  
ATOM   1812  HD1 PHE A 113     128.957   0.998  49.239  1.00  0.00           H  
ATOM   1813  HD2 PHE A 113     125.974   2.960  46.882  1.00  0.00           H  
ATOM   1814  HE1 PHE A 113     130.633   1.383  47.456  1.00  0.00           H  
ATOM   1815  HE2 PHE A 113     127.645   3.359  45.085  1.00  0.00           H  
ATOM   1816  HZ  PHE A 113     129.976   2.569  45.373  1.00  0.00           H  
ATOM   1817  N   GLN A 114     123.888  -0.686  50.122  1.00  0.00           N  
ATOM   1818  CA  GLN A 114     122.764  -0.915  51.020  1.00  0.00           C  
ATOM   1819  C   GLN A 114     122.565  -2.398  51.293  1.00  0.00           C  
ATOM   1820  O   GLN A 114     123.007  -3.247  50.515  1.00  0.00           O  
ATOM   1821  CB  GLN A 114     121.482  -0.316  50.436  1.00  0.00           C  
ATOM   1822  CG  GLN A 114     121.540   1.186  50.216  1.00  0.00           C  
ATOM   1823  CD  GLN A 114     120.273   1.728  49.582  1.00  0.00           C  
ATOM   1824  NE2 GLN A 114     120.214   3.044  49.411  1.00  0.00           N  
ATOM   1825  OE1 GLN A 114     119.356   0.972  49.249  1.00  0.00           O  
ATOM   1826  H   GLN A 114     123.869  -1.091  49.197  1.00  0.00           H  
ATOM   1827  HA  GLN A 114     122.969  -0.413  51.966  1.00  0.00           H  
ATOM   1828 1HB  GLN A 114     121.263  -0.788  49.478  1.00  0.00           H  
ATOM   1829 2HB  GLN A 114     120.645  -0.525  51.103  1.00  0.00           H  
ATOM   1830 1HG  GLN A 114     121.679   1.679  51.178  1.00  0.00           H  
ATOM   1831 2HG  GLN A 114     122.377   1.414  49.555  1.00  0.00           H  
ATOM   1832 1HE2 GLN A 114     119.403   3.460  48.998  1.00  0.00           H  
ATOM   1833 2HE2 GLN A 114     120.980   3.621  49.696  1.00  0.00           H  
ATOM   1834  N   ASP A 115     121.900  -2.705  52.403  1.00  0.00           N  
ATOM   1835  CA  ASP A 115     121.643  -4.090  52.778  1.00  0.00           C  
ATOM   1836  C   ASP A 115     120.364  -4.592  52.105  1.00  0.00           C  
ATOM   1837  O   ASP A 115     119.734  -3.868  51.331  1.00  0.00           O  
ATOM   1838  CB  ASP A 115     121.525  -4.225  54.298  1.00  0.00           C  
ATOM   1839  CG  ASP A 115     120.291  -3.533  54.860  1.00  0.00           C  
ATOM   1840  OD1 ASP A 115     119.672  -2.786  54.139  1.00  0.00           O  
ATOM   1841  OD2 ASP A 115     119.978  -3.757  56.005  1.00  0.00           O1-
ATOM   1842  H   ASP A 115     121.565  -1.963  53.001  1.00  0.00           H  
ATOM   1843  HA  ASP A 115     122.474  -4.703  52.427  1.00  0.00           H  
ATOM   1844 1HB  ASP A 115     121.486  -5.281  54.568  1.00  0.00           H  
ATOM   1845 2HB  ASP A 115     122.410  -3.799  54.772  1.00  0.00           H  
ATOM   1846  N   GLU A 116     119.986  -5.831  52.411  1.00  0.00           N  
ATOM   1847  CA  GLU A 116     118.761  -6.430  51.885  1.00  0.00           C  
ATOM   1848  C   GLU A 116     117.491  -5.642  52.223  1.00  0.00           C  
ATOM   1849  O   GLU A 116     116.482  -5.752  51.523  1.00  0.00           O  
ATOM   1850  CB  GLU A 116     118.639  -7.879  52.366  1.00  0.00           C  
ATOM   1851  CG  GLU A 116     118.625  -8.029  53.884  1.00  0.00           C  
ATOM   1852  CD  GLU A 116     117.912  -9.284  54.360  1.00  0.00           C  
ATOM   1853  OE1 GLU A 116     116.716  -9.463  54.041  1.00  0.00           O  
ATOM   1854  OE2 GLU A 116     118.552 -10.093  55.067  1.00  0.00           O1-
ATOM   1855  H   GLU A 116     120.571  -6.372  53.030  1.00  0.00           H  
ATOM   1856  HA  GLU A 116     118.812  -6.422  50.796  1.00  0.00           H  
ATOM   1857 1HB  GLU A 116     117.721  -8.317  51.973  1.00  0.00           H  
ATOM   1858 2HB  GLU A 116     119.473  -8.463  51.975  1.00  0.00           H  
ATOM   1859 1HG  GLU A 116     119.652  -8.054  54.246  1.00  0.00           H  
ATOM   1860 2HG  GLU A 116     118.137  -7.158  54.319  1.00  0.00           H  
ATOM   1861  N   ASN A 117     117.547  -4.840  53.283  1.00  0.00           N  
ATOM   1862  CA  ASN A 117     116.380  -4.096  53.750  1.00  0.00           C  
ATOM   1863  C   ASN A 117     116.217  -2.771  52.990  1.00  0.00           C  
ATOM   1864  O   ASN A 117     115.217  -2.068  53.159  1.00  0.00           O  
ATOM   1865  CB  ASN A 117     116.488  -3.840  55.259  1.00  0.00           C  
ATOM   1866  CG  ASN A 117     115.160  -3.441  55.883  1.00  0.00           C  
ATOM   1867  ND2 ASN A 117     115.182  -2.394  56.702  1.00  0.00           N  
ATOM   1868  OD1 ASN A 117     114.130  -4.069  55.635  1.00  0.00           O  
ATOM   1869  H   ASN A 117     118.422  -4.745  53.778  1.00  0.00           H  
ATOM   1870  HA  ASN A 117     115.488  -4.693  53.557  1.00  0.00           H  
ATOM   1871 1HB  ASN A 117     116.852  -4.740  55.756  1.00  0.00           H  
ATOM   1872 2HB  ASN A 117     117.214  -3.048  55.443  1.00  0.00           H  
ATOM   1873 1HD2 ASN A 117     114.338  -2.085  57.141  1.00  0.00           H  
ATOM   1874 2HD2 ASN A 117     116.041  -1.915  56.878  1.00  0.00           H  
ATOM   1875  N   GLY A 118     117.199  -2.441  52.153  1.00  0.00           N  
ATOM   1876  CA  GLY A 118     117.151  -1.205  51.388  1.00  0.00           C  
ATOM   1877  C   GLY A 118     117.740   0.013  52.079  1.00  0.00           C  
ATOM   1878  O   GLY A 118     117.558   1.141  51.614  1.00  0.00           O  
ATOM   1879  H   GLY A 118     117.993  -3.056  52.044  1.00  0.00           H  
ATOM   1880 1HA  GLY A 118     117.685  -1.338  50.447  1.00  0.00           H  
ATOM   1881 2HA  GLY A 118     116.116  -0.972  51.140  1.00  0.00           H  
ATOM   1882  N   LYS A 119     118.424  -0.208  53.199  1.00  0.00           N  
ATOM   1883  CA  LYS A 119     119.036   0.875  53.967  1.00  0.00           C  
ATOM   1884  C   LYS A 119     120.559   0.834  53.862  1.00  0.00           C  
ATOM   1885  O   LYS A 119     121.150  -0.231  53.681  1.00  0.00           O  
ATOM   1886  CB  LYS A 119     118.616   0.806  55.440  1.00  0.00           C  
ATOM   1887  CG  LYS A 119     117.323   1.543  55.774  1.00  0.00           C  
ATOM   1888  CD  LYS A 119     116.091   0.829  55.237  1.00  0.00           C  
ATOM   1889  CE  LYS A 119     114.814   1.531  55.667  1.00  0.00           C  
ATOM   1890  NZ  LYS A 119     114.621   1.462  57.142  1.00  0.00           N1+
ATOM   1891  H   LYS A 119     118.521  -1.158  53.526  1.00  0.00           H  
ATOM   1892  HA  LYS A 119     118.697   1.826  53.555  1.00  0.00           H  
ATOM   1893 1HB  LYS A 119     118.487  -0.236  55.733  1.00  0.00           H  
ATOM   1894 2HB  LYS A 119     119.406   1.225  56.064  1.00  0.00           H  
ATOM   1895 1HG  LYS A 119     117.224   1.633  56.856  1.00  0.00           H  
ATOM   1896 2HG  LYS A 119     117.354   2.545  55.345  1.00  0.00           H  
ATOM   1897 1HD  LYS A 119     116.132   0.802  54.147  1.00  0.00           H  
ATOM   1898 2HD  LYS A 119     116.074  -0.196  55.608  1.00  0.00           H  
ATOM   1899 1HE  LYS A 119     114.854   2.576  55.364  1.00  0.00           H  
ATOM   1900 2HE  LYS A 119     113.960   1.065  55.177  1.00  0.00           H  
ATOM   1901 1HZ  LYS A 119     113.765   1.937  57.392  1.00  0.00           H  
ATOM   1902 2HZ  LYS A 119     114.565   0.495  57.430  1.00  0.00           H  
ATOM   1903 3HZ  LYS A 119     115.400   1.908  57.605  1.00  0.00           H  
ATOM   1904  N   PHE A 120     121.188   1.998  53.988  1.00  0.00           N  
ATOM   1905  CA  PHE A 120     122.640   2.099  53.894  1.00  0.00           C  
ATOM   1906  C   PHE A 120     123.377   1.314  54.966  1.00  0.00           C  
ATOM   1907  O   PHE A 120     123.003   1.347  56.143  1.00  0.00           O  
ATOM   1908  CB  PHE A 120     123.080   3.565  53.931  1.00  0.00           C  
ATOM   1909  CG  PHE A 120     122.863   4.288  52.636  1.00  0.00           C  
ATOM   1910  CD1 PHE A 120     123.762   4.136  51.586  1.00  0.00           C  
ATOM   1911  CD2 PHE A 120     121.746   5.095  52.454  1.00  0.00           C  
ATOM   1912  CE1 PHE A 120     123.549   4.775  50.369  1.00  0.00           C  
ATOM   1913  CE2 PHE A 120     121.523   5.739  51.239  1.00  0.00           C  
ATOM   1914  CZ  PHE A 120     122.426   5.577  50.195  1.00  0.00           C  
ATOM   1915  H   PHE A 120     120.646   2.834  54.154  1.00  0.00           H  
ATOM   1916  HA  PHE A 120     122.957   1.665  52.945  1.00  0.00           H  
ATOM   1917 1HB  PHE A 120     122.532   4.090  54.712  1.00  0.00           H  
ATOM   1918 2HB  PHE A 120     124.139   3.621  54.180  1.00  0.00           H  
ATOM   1919  HD1 PHE A 120     124.642   3.507  51.725  1.00  0.00           H  
ATOM   1920  HD2 PHE A 120     121.039   5.220  53.275  1.00  0.00           H  
ATOM   1921  HE1 PHE A 120     124.262   4.646  49.554  1.00  0.00           H  
ATOM   1922  HE2 PHE A 120     120.643   6.368  51.106  1.00  0.00           H  
ATOM   1923  HZ  PHE A 120     122.255   6.079  49.243  1.00  0.00           H  
ATOM   1924  N   LYS A 121     124.416   0.595  54.541  1.00  0.00           N  
ATOM   1925  CA  LYS A 121     125.230  -0.204  55.447  1.00  0.00           C  
ATOM   1926  C   LYS A 121     125.873   0.724  56.467  1.00  0.00           C  
ATOM   1927  O   LYS A 121     126.553   1.684  56.100  1.00  0.00           O  
ATOM   1928  CB  LYS A 121     126.328  -0.945  54.677  1.00  0.00           C  
ATOM   1929  CG  LYS A 121     125.834  -2.017  53.720  1.00  0.00           C  
ATOM   1930  CD  LYS A 121     127.003  -2.663  52.992  1.00  0.00           C  
ATOM   1931  CE  LYS A 121     126.539  -3.725  52.009  1.00  0.00           C  
ATOM   1932  NZ  LYS A 121     127.690  -4.344  51.293  1.00  0.00           N1+
ATOM   1933  H   LYS A 121     124.644   0.608  53.557  1.00  0.00           H  
ATOM   1934  HA  LYS A 121     124.587  -0.942  55.930  1.00  0.00           H  
ATOM   1935 1HB  LYS A 121     126.910  -0.230  54.095  1.00  0.00           H  
ATOM   1936 2HB  LYS A 121     127.008  -1.423  55.383  1.00  0.00           H  
ATOM   1937 1HG  LYS A 121     125.289  -2.780  54.278  1.00  0.00           H  
ATOM   1938 2HG  LYS A 121     125.157  -1.572  52.993  1.00  0.00           H  
ATOM   1939 1HD  LYS A 121     127.560  -1.900  52.448  1.00  0.00           H  
ATOM   1940 2HD  LYS A 121     127.672  -3.128  53.718  1.00  0.00           H  
ATOM   1941 1HE  LYS A 121     125.992  -4.501  52.542  1.00  0.00           H  
ATOM   1942 2HE  LYS A 121     125.867  -3.275  51.278  1.00  0.00           H  
ATOM   1943 1HZ  LYS A 121     127.350  -5.043  50.648  1.00  0.00           H  
ATOM   1944 2HZ  LYS A 121     128.193  -3.632  50.783  1.00  0.00           H  
ATOM   1945 3HZ  LYS A 121     128.309  -4.778  51.963  1.00  0.00           H  
ATOM   1946  N   GLU A 122     125.639   0.447  57.747  1.00  0.00           N  
ATOM   1947  CA  GLU A 122     126.175   1.274  58.823  1.00  0.00           C  
ATOM   1948  C   GLU A 122     127.703   1.192  58.901  1.00  0.00           C  
ATOM   1949  O   GLU A 122     128.342   2.021  59.549  1.00  0.00           O  
ATOM   1950  CB  GLU A 122     125.559   0.859  60.159  1.00  0.00           C  
ATOM   1951  CG  GLU A 122     124.075   1.141  60.310  1.00  0.00           C  
ATOM   1952  CD  GLU A 122     123.773   2.615  60.493  1.00  0.00           C  
ATOM   1953  OE1 GLU A 122     124.321   3.226  61.435  1.00  0.00           O  
ATOM   1954  OE2 GLU A 122     122.981   3.161  59.700  1.00  0.00           O1-
ATOM   1955  H   GLU A 122     125.076  -0.359  57.979  1.00  0.00           H  
ATOM   1956  HA  GLU A 122     125.914   2.313  58.623  1.00  0.00           H  
ATOM   1957 1HB  GLU A 122     125.703  -0.211  60.309  1.00  0.00           H  
ATOM   1958 2HB  GLU A 122     126.072   1.375  60.971  1.00  0.00           H  
ATOM   1959 1HG  GLU A 122     123.555   0.782  59.422  1.00  0.00           H  
ATOM   1960 2HG  GLU A 122     123.697   0.588  61.168  1.00  0.00           H  
ATOM   1961  N   SER A 123     128.277   0.188  58.242  1.00  0.00           N  
ATOM   1962  CA  SER A 123     129.725   0.011  58.193  1.00  0.00           C  
ATOM   1963  C   SER A 123     130.413   1.105  57.369  1.00  0.00           C  
ATOM   1964  O   SER A 123     131.636   1.251  57.418  1.00  0.00           O  
ATOM   1965  CB  SER A 123     130.056  -1.350  57.614  1.00  0.00           C  
ATOM   1966  OG  SER A 123     129.669  -1.431  56.269  1.00  0.00           O  
ATOM   1967  H   SER A 123     127.685  -0.473  57.760  1.00  0.00           H  
ATOM   1968  HA  SER A 123     130.117   0.082  59.209  1.00  0.00           H  
ATOM   1969 1HB  SER A 123     131.127  -1.531  57.698  1.00  0.00           H  
ATOM   1970 2HB  SER A 123     129.547  -2.123  58.188  1.00  0.00           H  
ATOM   1971  HG  SER A 123     130.158  -0.743  55.811  1.00  0.00           H  
ATOM   1972  N   LEU A 124     129.623   1.858  56.604  1.00  0.00           N  
ATOM   1973  CA  LEU A 124     130.140   2.936  55.758  1.00  0.00           C  
ATOM   1974  C   LEU A 124     130.293   4.230  56.559  1.00  0.00           C  
ATOM   1975  O   LEU A 124     130.793   5.229  56.044  1.00  0.00           O  
ATOM   1976  CB  LEU A 124     129.191   3.193  54.581  1.00  0.00           C  
ATOM   1977  CG  LEU A 124     128.955   2.098  53.539  1.00  0.00           C  
ATOM   1978  CD1 LEU A 124     127.812   2.511  52.625  1.00  0.00           C  
ATOM   1979  CD2 LEU A 124     130.219   1.842  52.733  1.00  0.00           C  
ATOM   1980  H   LEU A 124     128.631   1.673  56.614  1.00  0.00           H  
ATOM   1981  HA  LEU A 124     131.110   2.631  55.364  1.00  0.00           H  
ATOM   1982 1HB  LEU A 124     128.206   3.435  54.977  1.00  0.00           H  
ATOM   1983 2HB  LEU A 124     129.557   4.054  54.022  1.00  0.00           H  
ATOM   1984  HG  LEU A 124     128.664   1.175  54.040  1.00  0.00           H  
ATOM   1985 1HD1 LEU A 124     127.641   1.732  51.881  1.00  0.00           H  
ATOM   1986 2HD1 LEU A 124     126.907   2.652  53.215  1.00  0.00           H  
ATOM   1987 3HD1 LEU A 124     128.067   3.443  52.122  1.00  0.00           H  
ATOM   1988 1HD2 LEU A 124     130.030   1.059  51.998  1.00  0.00           H  
ATOM   1989 2HD2 LEU A 124     130.516   2.757  52.221  1.00  0.00           H  
ATOM   1990 3HD2 LEU A 124     131.019   1.525  53.403  1.00  0.00           H  
ATOM   1991  N   ALA A 125     129.858   4.196  57.818  1.00  0.00           N  
ATOM   1992  CA  ALA A 125     129.908   5.345  58.718  1.00  0.00           C  
ATOM   1993  C   ALA A 125     131.314   5.866  59.015  1.00  0.00           C  
ATOM   1994  O   ALA A 125     131.477   6.991  59.493  1.00  0.00           O  
ATOM   1995  CB  ALA A 125     129.194   5.011  60.018  1.00  0.00           C  
ATOM   1996  H   ALA A 125     129.477   3.323  58.155  1.00  0.00           H  
ATOM   1997  HA  ALA A 125     129.399   6.178  58.233  1.00  0.00           H  
ATOM   1998 1HB  ALA A 125     129.234   5.871  60.687  1.00  0.00           H  
ATOM   1999 2HB  ALA A 125     128.154   4.762  59.808  1.00  0.00           H  
ATOM   2000 3HB  ALA A 125     129.682   4.161  60.493  1.00  0.00           H  
ATOM   2001  N   SER A 126     132.322   5.044  58.737  1.00  0.00           N  
ATOM   2002  CA  SER A 126     133.715   5.408  58.972  1.00  0.00           C  
ATOM   2003  C   SER A 126     134.407   5.972  57.725  1.00  0.00           C  
ATOM   2004  O   SER A 126     135.581   6.339  57.772  1.00  0.00           O  
ATOM   2005  CB  SER A 126     134.477   4.196  59.471  1.00  0.00           C  
ATOM   2006  OG  SER A 126     134.488   3.178  58.507  1.00  0.00           O  
ATOM   2007  H   SER A 126     132.110   4.136  58.349  1.00  0.00           H  
ATOM   2008  HA  SER A 126     133.743   6.206  59.716  1.00  0.00           H  
ATOM   2009 1HB  SER A 126     135.501   4.483  59.711  1.00  0.00           H  
ATOM   2010 2HB  SER A 126     134.017   3.828  60.387  1.00  0.00           H  
ATOM   2011  HG  SER A 126     133.568   2.955  58.348  1.00  0.00           H  
ATOM   2012  N   ASP A 127     133.675   6.032  56.615  1.00  0.00           N  
ATOM   2013  CA  ASP A 127     134.197   6.549  55.353  1.00  0.00           C  
ATOM   2014  C   ASP A 127     133.708   7.988  55.173  1.00  0.00           C  
ATOM   2015  O   ASP A 127     132.660   8.224  54.570  1.00  0.00           O  
ATOM   2016  CB  ASP A 127     133.751   5.683  54.173  1.00  0.00           C  
ATOM   2017  CG  ASP A 127     134.264   6.195  52.833  1.00  0.00           C  
ATOM   2018  OD1 ASP A 127     134.946   7.192  52.823  1.00  0.00           O  
ATOM   2019  OD2 ASP A 127     133.969   5.584  51.834  1.00  0.00           O1-
ATOM   2020  H   ASP A 127     132.720   5.704  56.655  1.00  0.00           H  
ATOM   2021  HA  ASP A 127     135.287   6.521  55.391  1.00  0.00           H  
ATOM   2022 1HB  ASP A 127     134.107   4.662  54.315  1.00  0.00           H  
ATOM   2023 2HB  ASP A 127     132.662   5.647  54.138  1.00  0.00           H  
ATOM   2024  N   VAL A 128     134.477   8.942  55.691  1.00  0.00           N  
ATOM   2025  CA  VAL A 128     134.119  10.360  55.635  1.00  0.00           C  
ATOM   2026  C   VAL A 128     133.966  10.926  54.221  1.00  0.00           C  
ATOM   2027  O   VAL A 128     133.004  11.642  53.939  1.00  0.00           O  
ATOM   2028  CB  VAL A 128     135.117  11.219  56.442  1.00  0.00           C  
ATOM   2029  CG1 VAL A 128     134.868  12.700  56.201  1.00  0.00           C  
ATOM   2030  CG2 VAL A 128     134.978  10.908  57.926  1.00  0.00           C  
ATOM   2031  H   VAL A 128     135.341   8.670  56.139  1.00  0.00           H  
ATOM   2032  HA  VAL A 128     133.128  10.484  56.072  1.00  0.00           H  
ATOM   2033  HB  VAL A 128     136.130  10.988  56.113  1.00  0.00           H  
ATOM   2034 1HG1 VAL A 128     135.581  13.288  56.778  1.00  0.00           H  
ATOM   2035 2HG1 VAL A 128     134.990  12.921  55.141  1.00  0.00           H  
ATOM   2036 3HG1 VAL A 128     133.854  12.954  56.511  1.00  0.00           H  
ATOM   2037 1HG2 VAL A 128     135.684  11.515  58.493  1.00  0.00           H  
ATOM   2038 2HG2 VAL A 128     133.962  11.133  58.252  1.00  0.00           H  
ATOM   2039 3HG2 VAL A 128     135.189   9.852  58.098  1.00  0.00           H  
ATOM   2040  N   LEU A 129     134.903  10.608  53.333  1.00  0.00           N  
ATOM   2041  CA  LEU A 129     134.838  11.120  51.969  1.00  0.00           C  
ATOM   2042  C   LEU A 129     133.642  10.542  51.218  1.00  0.00           C  
ATOM   2043  O   LEU A 129     133.045  11.212  50.374  1.00  0.00           O  
ATOM   2044  CB  LEU A 129     136.133  10.786  51.218  1.00  0.00           C  
ATOM   2045  CG  LEU A 129     137.403  11.464  51.746  1.00  0.00           C  
ATOM   2046  CD1 LEU A 129     138.597  11.034  50.905  1.00  0.00           C  
ATOM   2047  CD2 LEU A 129     137.224  12.975  51.710  1.00  0.00           C  
ATOM   2048  H   LEU A 129     135.670  10.007  53.597  1.00  0.00           H  
ATOM   2049  HA  LEU A 129     134.705  12.200  52.011  1.00  0.00           H  
ATOM   2050 1HB  LEU A 129     136.291   9.709  51.260  1.00  0.00           H  
ATOM   2051 2HB  LEU A 129     136.013  11.074  50.174  1.00  0.00           H  
ATOM   2052  HG  LEU A 129     137.585  11.145  52.773  1.00  0.00           H  
ATOM   2053 1HD1 LEU A 129     139.499  11.516  51.281  1.00  0.00           H  
ATOM   2054 2HD1 LEU A 129     138.713   9.952  50.965  1.00  0.00           H  
ATOM   2055 3HD1 LEU A 129     138.435  11.325  49.868  1.00  0.00           H  
ATOM   2056 1HD2 LEU A 129     138.127  13.457  52.086  1.00  0.00           H  
ATOM   2057 2HD2 LEU A 129     137.043  13.295  50.683  1.00  0.00           H  
ATOM   2058 3HD2 LEU A 129     136.375  13.256  52.333  1.00  0.00           H  
ATOM   2059  N   GLY A 130     133.302   9.293  51.535  1.00  0.00           N  
ATOM   2060  CA  GLY A 130     132.123   8.666  50.964  1.00  0.00           C  
ATOM   2061  C   GLY A 130     130.866   9.337  51.481  1.00  0.00           C  
ATOM   2062  O   GLY A 130     129.972   9.678  50.709  1.00  0.00           O  
ATOM   2063  H   GLY A 130     133.872   8.770  52.184  1.00  0.00           H  
ATOM   2064 1HA  GLY A 130     132.165   8.734  49.877  1.00  0.00           H  
ATOM   2065 2HA  GLY A 130     132.115   7.607  51.219  1.00  0.00           H  
ATOM   2066  N   LEU A 131     130.807   9.531  52.795  1.00  0.00           N  
ATOM   2067  CA  LEU A 131     129.652  10.125  53.450  1.00  0.00           C  
ATOM   2068  C   LEU A 131     129.401  11.540  52.937  1.00  0.00           C  
ATOM   2069  O   LEU A 131     128.256  11.925  52.696  1.00  0.00           O  
ATOM   2070  CB  LEU A 131     129.869  10.162  54.962  1.00  0.00           C  
ATOM   2071  CG  LEU A 131     129.846   8.832  55.709  1.00  0.00           C  
ATOM   2072  CD1 LEU A 131     130.317   9.034  57.132  1.00  0.00           C  
ATOM   2073  CD2 LEU A 131     128.442   8.246  55.683  1.00  0.00           C  
ATOM   2074  H   LEU A 131     131.601   9.252  53.354  1.00  0.00           H  
ATOM   2075  HA  LEU A 131     128.779   9.510  53.234  1.00  0.00           H  
ATOM   2076 1HB  LEU A 131     130.836  10.619  55.163  1.00  0.00           H  
ATOM   2077 2HB  LEU A 131     129.095  10.787  55.408  1.00  0.00           H  
ATOM   2078  HG  LEU A 131     130.535   8.134  55.231  1.00  0.00           H  
ATOM   2079 1HD1 LEU A 131     130.299   8.081  57.660  1.00  0.00           H  
ATOM   2080 2HD1 LEU A 131     131.334   9.425  57.126  1.00  0.00           H  
ATOM   2081 3HD1 LEU A 131     129.658   9.740  57.636  1.00  0.00           H  
ATOM   2082 1HD2 LEU A 131     128.434   7.296  56.217  1.00  0.00           H  
ATOM   2083 2HD2 LEU A 131     127.750   8.939  56.163  1.00  0.00           H  
ATOM   2084 3HD2 LEU A 131     128.135   8.084  54.650  1.00  0.00           H  
ATOM   2085  N   LEU A 132     130.479  12.306  52.769  1.00  0.00           N  
ATOM   2086  CA  LEU A 132     130.390  13.689  52.305  1.00  0.00           C  
ATOM   2087  C   LEU A 132     129.808  13.798  50.893  1.00  0.00           C  
ATOM   2088  O   LEU A 132     128.921  14.618  50.645  1.00  0.00           O  
ATOM   2089  CB  LEU A 132     131.769  14.361  52.356  1.00  0.00           C  
ATOM   2090  CG  LEU A 132     131.851  15.823  51.896  1.00  0.00           C  
ATOM   2091  CD1 LEU A 132     130.941  16.701  52.746  1.00  0.00           C  
ATOM   2092  CD2 LEU A 132     133.284  16.310  51.980  1.00  0.00           C  
ATOM   2093  H   LEU A 132     131.387  11.913  52.971  1.00  0.00           H  
ATOM   2094  HA  LEU A 132     129.713  14.231  52.963  1.00  0.00           H  
ATOM   2095 1HB  LEU A 132     132.132  14.330  53.382  1.00  0.00           H  
ATOM   2096 2HB  LEU A 132     132.457  13.792  51.731  1.00  0.00           H  
ATOM   2097  HG  LEU A 132     131.506  15.900  50.864  1.00  0.00           H  
ATOM   2098 1HD1 LEU A 132     131.012  17.734  52.406  1.00  0.00           H  
ATOM   2099 2HD1 LEU A 132     129.911  16.358  52.650  1.00  0.00           H  
ATOM   2100 3HD1 LEU A 132     131.249  16.640  53.789  1.00  0.00           H  
ATOM   2101 1HD2 LEU A 132     133.336  17.349  51.651  1.00  0.00           H  
ATOM   2102 2HD2 LEU A 132     133.633  16.239  53.010  1.00  0.00           H  
ATOM   2103 3HD2 LEU A 132     133.916  15.695  51.339  1.00  0.00           H  
ATOM   2104  N   ASN A 133     130.315  12.983  49.971  1.00  0.00           N  
ATOM   2105  CA  ASN A 133     129.806  12.982  48.604  1.00  0.00           C  
ATOM   2106  C   ASN A 133     128.380  12.453  48.515  1.00  0.00           C  
ATOM   2107  O   ASN A 133     127.609  12.870  47.651  1.00  0.00           O  
ATOM   2108  CB  ASN A 133     130.733  12.197  47.679  1.00  0.00           C  
ATOM   2109  CG  ASN A 133     131.990  12.963  47.343  1.00  0.00           C  
ATOM   2110  ND2 ASN A 133     132.947  12.968  48.268  1.00  0.00           N  
ATOM   2111  OD1 ASN A 133     132.113  13.526  46.256  1.00  0.00           O  
ATOM   2112  H   ASN A 133     131.064  12.353  50.218  1.00  0.00           H  
ATOM   2113  HA  ASN A 133     129.759  14.013  48.251  1.00  0.00           H  
ATOM   2114 1HB  ASN A 133     131.009  11.255  48.155  1.00  0.00           H  
ATOM   2115 2HB  ASN A 133     130.207  11.955  46.756  1.00  0.00           H  
ATOM   2116 1HD2 ASN A 133     133.802  13.460  48.099  1.00  0.00           H  
ATOM   2117 2HD2 ASN A 133     132.812  12.482  49.130  1.00  0.00           H  
ATOM   2118  N   LEU A 134     128.037  11.530  49.412  1.00  0.00           N  
ATOM   2119  CA  LEU A 134     126.683  11.001  49.476  1.00  0.00           C  
ATOM   2120  C   LEU A 134     125.764  12.134  49.924  1.00  0.00           C  
ATOM   2121  O   LEU A 134     124.702  12.349  49.339  1.00  0.00           O  
ATOM   2122  CB  LEU A 134     126.598   9.818  50.448  1.00  0.00           C  
ATOM   2123  CG  LEU A 134     125.213   9.175  50.594  1.00  0.00           C  
ATOM   2124  CD1 LEU A 134     124.756   8.640  49.244  1.00  0.00           C  
ATOM   2125  CD2 LEU A 134     125.275   8.063  51.630  1.00  0.00           C  
ATOM   2126  H   LEU A 134     128.731  11.188  50.062  1.00  0.00           H  
ATOM   2127  HA  LEU A 134     126.407  10.638  48.487  1.00  0.00           H  
ATOM   2128 1HB  LEU A 134     127.288   9.044  50.116  1.00  0.00           H  
ATOM   2129 2HB  LEU A 134     126.912  10.156  51.436  1.00  0.00           H  
ATOM   2130  HG  LEU A 134     124.493   9.930  50.914  1.00  0.00           H  
ATOM   2131 1HD1 LEU A 134     123.772   8.183  49.347  1.00  0.00           H  
ATOM   2132 2HD1 LEU A 134     124.702   9.459  48.527  1.00  0.00           H  
ATOM   2133 3HD1 LEU A 134     125.466   7.894  48.889  1.00  0.00           H  
ATOM   2134 1HD2 LEU A 134     124.290   7.607  51.734  1.00  0.00           H  
ATOM   2135 2HD2 LEU A 134     125.993   7.308  51.311  1.00  0.00           H  
ATOM   2136 3HD2 LEU A 134     125.587   8.477  52.590  1.00  0.00           H  
ATOM   2137  N   TYR A 135     126.197  12.862  50.953  1.00  0.00           N  
ATOM   2138  CA  TYR A 135     125.448  13.998  51.481  1.00  0.00           C  
ATOM   2139  C   TYR A 135     125.117  14.966  50.355  1.00  0.00           C  
ATOM   2140  O   TYR A 135     123.975  15.399  50.216  1.00  0.00           O  
ATOM   2141  CB  TYR A 135     126.258  14.722  52.560  1.00  0.00           C  
ATOM   2142  CG  TYR A 135     125.628  16.013  53.037  1.00  0.00           C  
ATOM   2143  CD1 TYR A 135     125.897  17.223  52.392  1.00  0.00           C  
ATOM   2144  CD2 TYR A 135     124.754  16.027  54.122  1.00  0.00           C  
ATOM   2145  CE1 TYR A 135     125.310  18.409  52.812  1.00  0.00           C  
ATOM   2146  CE2 TYR A 135     124.164  17.212  54.553  1.00  0.00           C  
ATOM   2147  CZ  TYR A 135     124.446  18.398  53.893  1.00  0.00           C  
ATOM   2148  OH  TYR A 135     123.869  19.575  54.312  1.00  0.00           O  
ATOM   2149  H   TYR A 135     127.079  12.614  51.379  1.00  0.00           H  
ATOM   2150  HA  TYR A 135     124.526  13.626  51.929  1.00  0.00           H  
ATOM   2151 1HB  TYR A 135     126.383  14.066  53.423  1.00  0.00           H  
ATOM   2152 2HB  TYR A 135     127.252  14.951  52.177  1.00  0.00           H  
ATOM   2153  HD1 TYR A 135     126.580  17.249  51.543  1.00  0.00           H  
ATOM   2154  HD2 TYR A 135     124.524  15.101  54.648  1.00  0.00           H  
ATOM   2155  HE1 TYR A 135     125.535  19.341  52.295  1.00  0.00           H  
ATOM   2156  HE2 TYR A 135     123.484  17.204  55.405  1.00  0.00           H  
ATOM   2157  HH  TYR A 135     124.168  20.295  53.751  1.00  0.00           H  
ATOM   2158  N   GLU A 136     126.130  15.327  49.576  1.00  0.00           N  
ATOM   2159  CA  GLU A 136     125.945  16.261  48.472  1.00  0.00           C  
ATOM   2160  C   GLU A 136     124.976  15.692  47.440  1.00  0.00           C  
ATOM   2161  O   GLU A 136     124.104  16.402  46.941  1.00  0.00           O  
ATOM   2162  CB  GLU A 136     127.288  16.582  47.805  1.00  0.00           C  
ATOM   2163  CG  GLU A 136     128.296  17.315  48.695  1.00  0.00           C  
ATOM   2164  CD  GLU A 136     127.866  18.725  49.097  1.00  0.00           C  
ATOM   2165  OE1 GLU A 136     126.884  19.256  48.539  1.00  0.00           O  
ATOM   2166  OE2 GLU A 136     128.525  19.308  49.982  1.00  0.00           O1-
ATOM   2167  H   GLU A 136     127.050  14.947  49.750  1.00  0.00           H  
ATOM   2168  HA  GLU A 136     125.524  17.186  48.869  1.00  0.00           H  
ATOM   2169 1HB  GLU A 136     127.758  15.657  47.470  1.00  0.00           H  
ATOM   2170 2HB  GLU A 136     127.118  17.200  46.924  1.00  0.00           H  
ATOM   2171 1HG  GLU A 136     128.451  16.735  49.605  1.00  0.00           H  
ATOM   2172 2HG  GLU A 136     129.248  17.379  48.171  1.00  0.00           H  
ATOM   2173  N   ALA A 137     125.116  14.401  47.150  1.00  0.00           N  
ATOM   2174  CA  ALA A 137     124.274  13.721  46.166  1.00  0.00           C  
ATOM   2175  C   ALA A 137     122.826  13.532  46.618  1.00  0.00           C  
ATOM   2176  O   ALA A 137     121.938  13.368  45.785  1.00  0.00           O  
ATOM   2177  CB  ALA A 137     124.883  12.378  45.788  1.00  0.00           C  
ATOM   2178  H   ALA A 137     125.833  13.876  47.630  1.00  0.00           H  
ATOM   2179  HA  ALA A 137     124.219  14.348  45.276  1.00  0.00           H  
ATOM   2180 1HB  ALA A 137     124.245  11.882  45.055  1.00  0.00           H  
ATOM   2181 2HB  ALA A 137     125.873  12.535  45.360  1.00  0.00           H  
ATOM   2182 3HB  ALA A 137     124.967  11.753  46.676  1.00  0.00           H  
ATOM   2183  N   SER A 138     122.585  13.577  47.927  1.00  0.00           N  
ATOM   2184  CA  SER A 138     121.234  13.423  48.467  1.00  0.00           C  
ATOM   2185  C   SER A 138     120.313  14.597  48.138  1.00  0.00           C  
ATOM   2186  O   SER A 138     119.093  14.500  48.287  1.00  0.00           O  
ATOM   2187  CB  SER A 138     121.277  13.213  49.985  1.00  0.00           C  
ATOM   2188  OG  SER A 138     121.591  14.413  50.671  1.00  0.00           O  
ATOM   2189  H   SER A 138     123.355  13.721  48.564  1.00  0.00           H  
ATOM   2190  HA  SER A 138     120.776  12.545  48.008  1.00  0.00           H  
ATOM   2191 1HB  SER A 138     120.311  12.843  50.329  1.00  0.00           H  
ATOM   2192 2HB  SER A 138     122.022  12.455  50.227  1.00  0.00           H  
ATOM   2193  HG  SER A 138     122.453  14.683  50.350  1.00  0.00           H  
ATOM   2194  N   HIS A 139     120.896  15.701  47.685  1.00  0.00           N  
ATOM   2195  CA  HIS A 139     120.125  16.904  47.391  1.00  0.00           C  
ATOM   2196  C   HIS A 139     119.746  17.078  45.925  1.00  0.00           C  
ATOM   2197  O   HIS A 139     119.021  18.011  45.576  1.00  0.00           O  
ATOM   2198  CB  HIS A 139     120.905  18.140  47.850  1.00  0.00           C  
ATOM   2199  CG  HIS A 139     121.034  18.253  49.337  1.00  0.00           C  
ATOM   2200  CD2 HIS A 139     122.051  17.933  50.171  1.00  0.00           C  
ATOM   2201  ND1 HIS A 139     120.025  18.752  50.135  1.00  0.00           N  
ATOM   2202  CE1 HIS A 139     120.417  18.732  51.397  1.00  0.00           C  
ATOM   2203  NE2 HIS A 139     121.642  18.241  51.445  1.00  0.00           N  
ATOM   2204  H   HIS A 139     121.896  15.710  47.539  1.00  0.00           H  
ATOM   2205  HA  HIS A 139     119.159  16.848  47.892  1.00  0.00           H  
ATOM   2206 1HB  HIS A 139     121.908  18.118  47.421  1.00  0.00           H  
ATOM   2207 2HB  HIS A 139     120.412  19.039  47.481  1.00  0.00           H  
ATOM   2208  HD2 HIS A 139     123.014  17.511  49.885  1.00  0.00           H  
ATOM   2209  HE1 HIS A 139     119.829  19.065  52.252  1.00  0.00           H  
ATOM   2210  HE2 HIS A 139     122.193  18.110  52.281  1.00  0.00           H  
ATOM   2211  N   VAL A 140     120.222  16.175  45.071  1.00  0.00           N  
ATOM   2212  CA  VAL A 140     119.871  16.206  43.655  1.00  0.00           C  
ATOM   2213  C   VAL A 140     118.881  15.097  43.294  1.00  0.00           C  
ATOM   2214  O   VAL A 140     118.635  14.840  42.114  1.00  0.00           O  
ATOM   2215  CB  VAL A 140     121.138  16.059  42.793  1.00  0.00           C  
ATOM   2216  CG1 VAL A 140     122.124  17.177  43.099  1.00  0.00           C  
ATOM   2217  CG2 VAL A 140     121.774  14.698  43.034  1.00  0.00           C  
ATOM   2218  H   VAL A 140     120.841  15.452  45.409  1.00  0.00           H  
ATOM   2219  HA  VAL A 140     119.389  17.160  43.439  1.00  0.00           H  
ATOM   2220  HB  VAL A 140     120.864  16.151  41.742  1.00  0.00           H  
ATOM   2221 1HG1 VAL A 140     123.014  17.057  42.480  1.00  0.00           H  
ATOM   2222 2HG1 VAL A 140     121.661  18.139  42.885  1.00  0.00           H  
ATOM   2223 3HG1 VAL A 140     122.406  17.134  44.151  1.00  0.00           H  
ATOM   2224 1HG2 VAL A 140     122.669  14.600  42.421  1.00  0.00           H  
ATOM   2225 2HG2 VAL A 140     122.042  14.604  44.086  1.00  0.00           H  
ATOM   2226 3HG2 VAL A 140     121.065  13.913  42.769  1.00  0.00           H  
ATOM   2227  N   ARG A 141     118.295  14.455  44.301  1.00  0.00           N  
ATOM   2228  CA  ARG A 141     117.365  13.360  44.041  1.00  0.00           C  
ATOM   2229  C   ARG A 141     115.970  13.805  43.597  1.00  0.00           C  
ATOM   2230  O   ARG A 141     115.528  14.908  43.910  1.00  0.00           O  
ATOM   2231  CB  ARG A 141     117.287  12.403  45.242  1.00  0.00           C  
ATOM   2232  CG  ARG A 141     116.426  12.842  46.410  1.00  0.00           C  
ATOM   2233  CD  ARG A 141     116.544  11.817  47.531  1.00  0.00           C  
ATOM   2234  NE  ARG A 141     115.579  12.022  48.610  1.00  0.00           N  
ATOM   2235  CZ  ARG A 141     114.397  11.412  48.685  1.00  0.00           C  
ATOM   2236  NH1 ARG A 141     114.023  10.557  47.743  1.00  0.00           N1+
ATOM   2237  NH2 ARG A 141     113.589  11.648  49.711  1.00  0.00           N  
ATOM   2238  H   ARG A 141     118.488  14.720  45.256  1.00  0.00           H  
ATOM   2239  HA  ARG A 141     117.724  12.799  43.178  1.00  0.00           H  
ATOM   2240 1HB  ARG A 141     116.900  11.439  44.914  1.00  0.00           H  
ATOM   2241 2HB  ARG A 141     118.289  12.235  45.638  1.00  0.00           H  
ATOM   2242 1HG  ARG A 141     116.765  13.815  46.766  1.00  0.00           H  
ATOM   2243 2HG  ARG A 141     115.387  12.915  46.089  1.00  0.00           H  
ATOM   2244 1HD  ARG A 141     116.379  10.818  47.130  1.00  0.00           H  
ATOM   2245 2HD  ARG A 141     117.540  11.871  47.970  1.00  0.00           H  
ATOM   2246  HE  ARG A 141     115.827  12.669  49.347  1.00  0.00           H  
ATOM   2247 1HH1 ARG A 141     114.635  10.364  46.964  1.00  0.00           H  
ATOM   2248 2HH1 ARG A 141     113.125  10.098  47.805  1.00  0.00           H  
ATOM   2249 1HH2 ARG A 141     113.870  12.291  50.438  1.00  0.00           H  
ATOM   2250 2HH2 ARG A 141     112.694  11.184  49.765  1.00  0.00           H  
ATOM   2251  N   THR A 142     115.314  12.950  42.815  1.00  0.00           N  
ATOM   2252  CA  THR A 142     113.994  13.235  42.253  1.00  0.00           C  
ATOM   2253  C   THR A 142     112.937  12.350  42.931  1.00  0.00           C  
ATOM   2254  O   THR A 142     113.210  11.717  43.956  1.00  0.00           O  
ATOM   2255  CB  THR A 142     113.973  12.981  40.723  1.00  0.00           C  
ATOM   2256  CG2 THR A 142     115.099  13.734  40.043  1.00  0.00           C  
ATOM   2257  OG1 THR A 142     114.128  11.582  40.458  1.00  0.00           O  
ATOM   2258  H   THR A 142     115.756  12.066  42.608  1.00  0.00           H  
ATOM   2259  HA  THR A 142     113.763  14.286  42.429  1.00  0.00           H  
ATOM   2260  HB  THR A 142     113.020  13.315  40.312  1.00  0.00           H  
ATOM   2261  HG1 THR A 142     114.966  11.279  40.818  1.00  0.00           H  
ATOM   2262 1HG2 THR A 142     115.068  13.544  38.971  1.00  0.00           H  
ATOM   2263 2HG2 THR A 142     114.986  14.802  40.227  1.00  0.00           H  
ATOM   2264 3HG2 THR A 142     116.055  13.397  40.443  1.00  0.00           H  
ATOM   2265  N   HIS A 143     111.733  12.309  42.364  1.00  0.00           N  
ATOM   2266  CA  HIS A 143     110.650  11.509  42.937  1.00  0.00           C  
ATOM   2267  C   HIS A 143     110.847  10.010  42.690  1.00  0.00           C  
ATOM   2268  O   HIS A 143     110.278   9.170  43.395  1.00  0.00           O  
ATOM   2269  CB  HIS A 143     109.295  11.964  42.385  1.00  0.00           C  
ATOM   2270  CG  HIS A 143     108.889  13.332  42.834  1.00  0.00           C  
ATOM   2271  CD2 HIS A 143     108.776  14.497  42.153  1.00  0.00           C  
ATOM   2272  ND1 HIS A 143     108.555  13.617  44.141  1.00  0.00           N  
ATOM   2273  CE1 HIS A 143     108.254  14.899  44.246  1.00  0.00           C  
ATOM   2274  NE2 HIS A 143     108.379  15.456  43.054  1.00  0.00           N  
ATOM   2275  H   HIS A 143     111.561  12.839  41.522  1.00  0.00           H  
ATOM   2276  HA  HIS A 143     110.635  11.638  44.019  1.00  0.00           H  
ATOM   2277 1HB  HIS A 143     109.326  11.958  41.295  1.00  0.00           H  
ATOM   2278 2HB  HIS A 143     108.522  11.261  42.694  1.00  0.00           H  
ATOM   2279  HD2 HIS A 143     108.964  14.646  41.090  1.00  0.00           H  
ATOM   2280  HE1 HIS A 143     107.953  15.411  45.160  1.00  0.00           H  
ATOM   2281  HE2 HIS A 143     108.213  16.428  42.836  1.00  0.00           H  
ATOM   2282  N   ALA A 144     111.675   9.684  41.701  1.00  0.00           N  
ATOM   2283  CA  ALA A 144     111.966   8.300  41.354  1.00  0.00           C  
ATOM   2284  C   ALA A 144     113.182   7.754  42.099  1.00  0.00           C  
ATOM   2285  O   ALA A 144     113.618   6.629  41.840  1.00  0.00           O  
ATOM   2286  CB  ALA A 144     112.178   8.185  39.855  1.00  0.00           C  
ATOM   2287  H   ALA A 144     112.115  10.426  41.175  1.00  0.00           H  
ATOM   2288  HA  ALA A 144     111.109   7.691  41.644  1.00  0.00           H  
ATOM   2289 1HB  ALA A 144     112.396   7.149  39.596  1.00  0.00           H  
ATOM   2290 2HB  ALA A 144     111.276   8.507  39.334  1.00  0.00           H  
ATOM   2291 3HB  ALA A 144     113.014   8.816  39.557  1.00  0.00           H  
ATOM   2292  N   ASP A 145     113.718   8.539  43.032  1.00  0.00           N  
ATOM   2293  CA  ASP A 145     114.939   8.167  43.745  1.00  0.00           C  
ATOM   2294  C   ASP A 145     114.711   7.832  45.221  1.00  0.00           C  
ATOM   2295  O   ASP A 145     115.443   8.305  46.093  1.00  0.00           O  
ATOM   2296  CB  ASP A 145     115.965   9.297  43.640  1.00  0.00           C  
ATOM   2297  CG  ASP A 145     116.411   9.562  42.208  1.00  0.00           C  
ATOM   2298  OD1 ASP A 145     116.666   8.616  41.501  1.00  0.00           O  
ATOM   2299  OD2 ASP A 145     116.491  10.708  41.834  1.00  0.00           O1-
ATOM   2300  H   ASP A 145     113.268   9.416  43.252  1.00  0.00           H  
ATOM   2301  HA  ASP A 145     115.341   7.260  43.292  1.00  0.00           H  
ATOM   2302 1HB  ASP A 145     115.540  10.214  44.048  1.00  0.00           H  
ATOM   2303 2HB  ASP A 145     116.843   9.049  44.238  1.00  0.00           H  
ATOM   2304  N   ASP A 146     113.718   6.989  45.498  1.00  0.00           N  
ATOM   2305  CA  ASP A 146     113.368   6.635  46.874  1.00  0.00           C  
ATOM   2306  C   ASP A 146     114.444   5.781  47.532  1.00  0.00           C  
ATOM   2307  O   ASP A 146     114.419   5.549  48.740  1.00  0.00           O  
ATOM   2308  CB  ASP A 146     112.033   5.888  46.911  1.00  0.00           C  
ATOM   2309  CG  ASP A 146     110.848   6.776  46.552  1.00  0.00           C  
ATOM   2310  OD1 ASP A 146     110.627   7.744  47.240  1.00  0.00           O  
ATOM   2311  OD2 ASP A 146     110.176   6.477  45.594  1.00  0.00           O1-
ATOM   2312  H   ASP A 146     113.193   6.583  44.737  1.00  0.00           H  
ATOM   2313  HA  ASP A 146     113.281   7.553  47.456  1.00  0.00           H  
ATOM   2314 1HB  ASP A 146     112.064   5.051  46.213  1.00  0.00           H  
ATOM   2315 2HB  ASP A 146     111.872   5.478  47.908  1.00  0.00           H  
ATOM   2316  N   ILE A 147     115.379   5.299  46.722  1.00  0.00           N  
ATOM   2317  CA  ILE A 147     116.479   4.487  47.218  1.00  0.00           C  
ATOM   2318  C   ILE A 147     117.383   5.378  48.081  1.00  0.00           C  
ATOM   2319  O   ILE A 147     118.115   4.894  48.945  1.00  0.00           O  
ATOM   2320  CB  ILE A 147     117.284   3.862  46.063  1.00  0.00           C  
ATOM   2321  CG1 ILE A 147     118.062   2.639  46.556  1.00  0.00           C  
ATOM   2322  CG2 ILE A 147     118.228   4.888  45.456  1.00  0.00           C  
ATOM   2323  CD1 ILE A 147     118.657   1.805  45.444  1.00  0.00           C  
ATOM   2324  H   ILE A 147     115.323   5.502  45.735  1.00  0.00           H  
ATOM   2325  HA  ILE A 147     116.069   3.681  47.825  1.00  0.00           H  
ATOM   2326  HB  ILE A 147     116.600   3.510  45.292  1.00  0.00           H  
ATOM   2327 1HG1 ILE A 147     118.871   2.962  47.211  1.00  0.00           H  
ATOM   2328 2HG1 ILE A 147     117.402   2.001  47.144  1.00  0.00           H  
ATOM   2329 1HG2 ILE A 147     118.789   4.429  44.642  1.00  0.00           H  
ATOM   2330 2HG2 ILE A 147     117.652   5.728  45.070  1.00  0.00           H  
ATOM   2331 3HG2 ILE A 147     118.920   5.243  46.219  1.00  0.00           H  
ATOM   2332 1HD1 ILE A 147     119.192   0.957  45.872  1.00  0.00           H  
ATOM   2333 2HD1 ILE A 147     117.859   1.441  44.796  1.00  0.00           H  
ATOM   2334 3HD1 ILE A 147     119.348   2.414  44.863  1.00  0.00           H  
ATOM   2335  N   LEU A 148     117.272   6.690  47.868  1.00  0.00           N  
ATOM   2336  CA  LEU A 148     118.064   7.691  48.582  1.00  0.00           C  
ATOM   2337  C   LEU A 148     117.271   8.404  49.676  1.00  0.00           C  
ATOM   2338  O   LEU A 148     117.720   9.424  50.206  1.00  0.00           O  
ATOM   2339  CB  LEU A 148     118.605   8.729  47.590  1.00  0.00           C  
ATOM   2340  CG  LEU A 148     119.629   8.207  46.574  1.00  0.00           C  
ATOM   2341  CD1 LEU A 148     119.975   9.314  45.587  1.00  0.00           C  
ATOM   2342  CD2 LEU A 148     120.870   7.721  47.308  1.00  0.00           C  
ATOM   2343  H   LEU A 148     116.603   6.995  47.176  1.00  0.00           H  
ATOM   2344  HA  LEU A 148     118.913   7.192  49.048  1.00  0.00           H  
ATOM   2345 1HB  LEU A 148     117.767   9.145  47.032  1.00  0.00           H  
ATOM   2346 2HB  LEU A 148     119.076   9.535  48.152  1.00  0.00           H  
ATOM   2347  HG  LEU A 148     119.194   7.382  46.009  1.00  0.00           H  
ATOM   2348 1HD1 LEU A 148     120.703   8.944  44.865  1.00  0.00           H  
ATOM   2349 2HD1 LEU A 148     119.073   9.629  45.062  1.00  0.00           H  
ATOM   2350 3HD1 LEU A 148     120.398  10.162  46.125  1.00  0.00           H  
ATOM   2351 1HD2 LEU A 148     121.598   7.350  46.586  1.00  0.00           H  
ATOM   2352 2HD2 LEU A 148     121.306   8.546  47.871  1.00  0.00           H  
ATOM   2353 3HD2 LEU A 148     120.596   6.919  47.993  1.00  0.00           H  
ATOM   2354  N   GLU A 149     116.101   7.869  50.020  1.00  0.00           N  
ATOM   2355  CA  GLU A 149     115.227   8.508  50.999  1.00  0.00           C  
ATOM   2356  C   GLU A 149     115.863   8.693  52.369  1.00  0.00           C  
ATOM   2357  O   GLU A 149     115.505   9.614  53.099  1.00  0.00           O  
ATOM   2358  CB  GLU A 149     113.915   7.733  51.136  1.00  0.00           C  
ATOM   2359  CG  GLU A 149     114.070   6.359  51.771  1.00  0.00           C  
ATOM   2360  CD  GLU A 149     112.774   5.567  51.817  1.00  0.00           C  
ATOM   2361  OE1 GLU A 149     111.720   6.091  51.389  1.00  0.00           O  
ATOM   2362  OE2 GLU A 149     112.814   4.408  52.283  1.00  0.00           O1-
ATOM   2363  H   GLU A 149     115.811   7.001  49.594  1.00  0.00           H  
ATOM   2364  HA  GLU A 149     114.999   9.517  50.653  1.00  0.00           H  
ATOM   2365 1HB  GLU A 149     113.215   8.308  51.742  1.00  0.00           H  
ATOM   2366 2HB  GLU A 149     113.465   7.602  50.152  1.00  0.00           H  
ATOM   2367 1HG  GLU A 149     114.805   5.788  51.203  1.00  0.00           H  
ATOM   2368 2HG  GLU A 149     114.448   6.479  52.785  1.00  0.00           H  
ATOM   2369  N   ASP A 150     116.814   7.828  52.711  1.00  0.00           N  
ATOM   2370  CA  ASP A 150     117.487   7.907  54.005  1.00  0.00           C  
ATOM   2371  C   ASP A 150     118.950   8.345  53.899  1.00  0.00           C  
ATOM   2372  O   ASP A 150     119.654   8.415  54.910  1.00  0.00           O  
ATOM   2373  CB  ASP A 150     117.415   6.551  54.712  1.00  0.00           C  
ATOM   2374  CG  ASP A 150     115.996   6.156  55.095  1.00  0.00           C  
ATOM   2375  OD1 ASP A 150     115.268   7.004  55.556  1.00  0.00           O  
ATOM   2376  OD2 ASP A 150     115.652   5.011  54.925  1.00  0.00           O1-
ATOM   2377  H   ASP A 150     117.078   7.100  52.063  1.00  0.00           H  
ATOM   2378  HA  ASP A 150     116.992   8.670  54.606  1.00  0.00           H  
ATOM   2379 1HB  ASP A 150     117.828   5.779  54.061  1.00  0.00           H  
ATOM   2380 2HB  ASP A 150     118.026   6.578  55.615  1.00  0.00           H  
ATOM   2381  N   ALA A 151     119.384   8.682  52.685  1.00  0.00           N  
ATOM   2382  CA  ALA A 151     120.766   9.084  52.414  1.00  0.00           C  
ATOM   2383  C   ALA A 151     121.208  10.360  53.126  1.00  0.00           C  
ATOM   2384  O   ALA A 151     122.338  10.444  53.610  1.00  0.00           O  
ATOM   2385  CB  ALA A 151     120.980   9.230  50.921  1.00  0.00           C  
ATOM   2386  H   ALA A 151     118.721   8.656  51.924  1.00  0.00           H  
ATOM   2387  HA  ALA A 151     121.426   8.304  52.793  1.00  0.00           H  
ATOM   2388 1HB  ALA A 151     122.011   9.529  50.729  1.00  0.00           H  
ATOM   2389 2HB  ALA A 151     120.781   8.278  50.429  1.00  0.00           H  
ATOM   2390 3HB  ALA A 151     120.304   9.988  50.529  1.00  0.00           H  
ATOM   2391  N   LEU A 152     120.329  11.357  53.167  1.00  0.00           N  
ATOM   2392  CA  LEU A 152     120.633  12.622  53.826  1.00  0.00           C  
ATOM   2393  C   LEU A 152     120.771  12.451  55.333  1.00  0.00           C  
ATOM   2394  O   LEU A 152     121.731  12.934  55.925  1.00  0.00           O  
ATOM   2395  CB  LEU A 152     119.536  13.650  53.523  1.00  0.00           C  
ATOM   2396  CG  LEU A 152     119.715  15.026  54.178  1.00  0.00           C  
ATOM   2397  CD1 LEU A 152     121.027  15.643  53.715  1.00  0.00           C  
ATOM   2398  CD2 LEU A 152     118.535  15.917  53.819  1.00  0.00           C  
ATOM   2399  H   LEU A 152     119.427  11.235  52.729  1.00  0.00           H  
ATOM   2400  HA  LEU A 152     121.585  12.989  53.447  1.00  0.00           H  
ATOM   2401 1HB  LEU A 152     119.488  13.800  52.446  1.00  0.00           H  
ATOM   2402 2HB  LEU A 152     118.579  13.247  53.856  1.00  0.00           H  
ATOM   2403  HG  LEU A 152     119.765  14.909  55.261  1.00  0.00           H  
ATOM   2404 1HD1 LEU A 152     121.154  16.620  54.180  1.00  0.00           H  
ATOM   2405 2HD1 LEU A 152     121.855  14.995  54.001  1.00  0.00           H  
ATOM   2406 3HD1 LEU A 152     121.013  15.756  52.631  1.00  0.00           H  
ATOM   2407 1HD2 LEU A 152     118.661  16.894  54.286  1.00  0.00           H  
ATOM   2408 2HD2 LEU A 152     118.484  16.035  52.737  1.00  0.00           H  
ATOM   2409 3HD2 LEU A 152     117.612  15.460  54.178  1.00  0.00           H  
ATOM   2410  N   ALA A 153     119.807  11.776  55.950  1.00  0.00           N  
ATOM   2411  CA  ALA A 153     119.832  11.554  57.392  1.00  0.00           C  
ATOM   2412  C   ALA A 153     121.025  10.689  57.784  1.00  0.00           C  
ATOM   2413  O   ALA A 153     121.681  10.941  58.798  1.00  0.00           O  
ATOM   2414  CB  ALA A 153     118.535  10.905  57.851  1.00  0.00           C  
ATOM   2415  H   ALA A 153     119.038  11.407  55.409  1.00  0.00           H  
ATOM   2416  HA  ALA A 153     119.934  12.523  57.882  1.00  0.00           H  
ATOM   2417 1HB  ALA A 153     118.569  10.746  58.929  1.00  0.00           H  
ATOM   2418 2HB  ALA A 153     117.695  11.555  57.606  1.00  0.00           H  
ATOM   2419 3HB  ALA A 153     118.410   9.947  57.347  1.00  0.00           H  
ATOM   2420  N   PHE A 154     121.304   9.678  56.964  1.00  0.00           N  
ATOM   2421  CA  PHE A 154     122.408   8.758  57.207  1.00  0.00           C  
ATOM   2422  C   PHE A 154     123.739   9.501  57.208  1.00  0.00           C  
ATOM   2423  O   PHE A 154     124.478   9.463  58.191  1.00  0.00           O  
ATOM   2424  CB  PHE A 154     122.424   7.656  56.141  1.00  0.00           C  
ATOM   2425  CG  PHE A 154     123.584   6.705  56.261  1.00  0.00           C  
ATOM   2426  CD1 PHE A 154     123.617   5.746  57.271  1.00  0.00           C  
ATOM   2427  CD2 PHE A 154     124.647   6.767  55.363  1.00  0.00           C  
ATOM   2428  CE1 PHE A 154     124.693   4.861  57.385  1.00  0.00           C  
ATOM   2429  CE2 PHE A 154     125.727   5.886  55.468  1.00  0.00           C  
ATOM   2430  CZ  PHE A 154     125.749   4.932  56.482  1.00  0.00           C  
ATOM   2431  H   PHE A 154     120.727   9.548  56.145  1.00  0.00           H  
ATOM   2432  HA  PHE A 154     122.266   8.298  58.186  1.00  0.00           H  
ATOM   2433 1HB  PHE A 154     121.504   7.077  56.204  1.00  0.00           H  
ATOM   2434 2HB  PHE A 154     122.459   8.109  55.151  1.00  0.00           H  
ATOM   2435  HD1 PHE A 154     122.789   5.689  57.978  1.00  0.00           H  
ATOM   2436  HD2 PHE A 154     124.630   7.515  54.569  1.00  0.00           H  
ATOM   2437  HE1 PHE A 154     124.703   4.117  58.181  1.00  0.00           H  
ATOM   2438  HE2 PHE A 154     126.552   5.946  54.759  1.00  0.00           H  
ATOM   2439  HZ  PHE A 154     126.589   4.244  56.569  1.00  0.00           H  
ATOM   2440  N   SER A 155     124.025  10.184  56.106  1.00  0.00           N  
ATOM   2441  CA  SER A 155     125.282  10.903  55.939  1.00  0.00           C  
ATOM   2442  C   SER A 155     125.444  12.068  56.910  1.00  0.00           C  
ATOM   2443  O   SER A 155     126.543  12.325  57.390  1.00  0.00           O  
ATOM   2444  CB  SER A 155     125.423  11.402  54.499  1.00  0.00           C  
ATOM   2445  OG  SER A 155     124.396  12.318  54.171  1.00  0.00           O  
ATOM   2446  H   SER A 155     123.345  10.204  55.360  1.00  0.00           H  
ATOM   2447  HA  SER A 155     126.104  10.218  56.154  1.00  0.00           H  
ATOM   2448 1HB  SER A 155     126.393  11.882  54.373  1.00  0.00           H  
ATOM   2449 2HB  SER A 155     125.386  10.555  53.815  1.00  0.00           H  
ATOM   2450  HG  SER A 155     123.622  11.787  53.968  1.00  0.00           H  
ATOM   2451  N   THR A 156     124.345  12.754  57.215  1.00  0.00           N  
ATOM   2452  CA  THR A 156     124.372  13.881  58.147  1.00  0.00           C  
ATOM   2453  C   THR A 156     124.829  13.512  59.558  1.00  0.00           C  
ATOM   2454  O   THR A 156     125.790  14.087  60.067  1.00  0.00           O  
ATOM   2455  CB  THR A 156     122.983  14.540  58.229  1.00  0.00           C  
ATOM   2456  CG2 THR A 156     122.976  15.640  59.280  1.00  0.00           C  
ATOM   2457  OG1 THR A 156     122.640  15.099  56.955  1.00  0.00           O  
ATOM   2458  H   THR A 156     123.468  12.488  56.790  1.00  0.00           H  
ATOM   2459  HA  THR A 156     125.103  14.607  57.791  1.00  0.00           H  
ATOM   2460  HB  THR A 156     122.239  13.789  58.493  1.00  0.00           H  
ATOM   2461  HG1 THR A 156     122.321  14.403  56.376  1.00  0.00           H  
ATOM   2462 1HG2 THR A 156     121.986  16.094  59.324  1.00  0.00           H  
ATOM   2463 2HG2 THR A 156     123.225  15.216  60.253  1.00  0.00           H  
ATOM   2464 3HG2 THR A 156     123.711  16.399  59.017  1.00  0.00           H  
ATOM   2465  N   ILE A 157     124.150  12.549  60.178  1.00  0.00           N  
ATOM   2466  CA  ILE A 157     124.467  12.164  61.550  1.00  0.00           C  
ATOM   2467  C   ILE A 157     125.892  11.640  61.720  1.00  0.00           C  
ATOM   2468  O   ILE A 157     126.503  11.819  62.776  1.00  0.00           O  
ATOM   2469  CB  ILE A 157     123.478  11.092  62.045  1.00  0.00           C  
ATOM   2470  CG1 ILE A 157     123.606  10.907  63.560  1.00  0.00           C  
ATOM   2471  CG2 ILE A 157     123.715   9.775  61.323  1.00  0.00           C  
ATOM   2472  CD1 ILE A 157     122.517  10.050  64.164  1.00  0.00           C  
ATOM   2473  H   ILE A 157     123.401  12.073  59.694  1.00  0.00           H  
ATOM   2474  HA  ILE A 157     124.426  13.053  62.177  1.00  0.00           H  
ATOM   2475  HB  ILE A 157     122.458  11.423  61.853  1.00  0.00           H  
ATOM   2476 1HG1 ILE A 157     124.567  10.449  63.790  1.00  0.00           H  
ATOM   2477 2HG1 ILE A 157     123.583  11.881  64.049  1.00  0.00           H  
ATOM   2478 1HG2 ILE A 157     123.008   9.029  61.685  1.00  0.00           H  
ATOM   2479 2HG2 ILE A 157     123.575   9.918  60.252  1.00  0.00           H  
ATOM   2480 3HG2 ILE A 157     124.733   9.434  61.513  1.00  0.00           H  
ATOM   2481 1HD1 ILE A 157     122.675   9.965  65.239  1.00  0.00           H  
ATOM   2482 2HD1 ILE A 157     121.546  10.509  63.975  1.00  0.00           H  
ATOM   2483 3HD1 ILE A 157     122.543   9.058  63.715  1.00  0.00           H  
ATOM   2484  N   HIS A 158     126.425  11.021  60.672  1.00  0.00           N  
ATOM   2485  CA  HIS A 158     127.769  10.466  60.731  1.00  0.00           C  
ATOM   2486  C   HIS A 158     128.835  11.518  60.445  1.00  0.00           C  
ATOM   2487  O   HIS A 158     129.935  11.467  61.006  1.00  0.00           O  
ATOM   2488  CB  HIS A 158     127.894   9.268  59.788  1.00  0.00           C  
ATOM   2489  CG  HIS A 158     127.101   8.074  60.225  1.00  0.00           C  
ATOM   2490  CD2 HIS A 158     126.256   7.266  59.544  1.00  0.00           C  
ATOM   2491  ND1 HIS A 158     127.129   7.595  61.519  1.00  0.00           N  
ATOM   2492  CE1 HIS A 158     126.334   6.544  61.614  1.00  0.00           C  
ATOM   2493  NE2 HIS A 158     125.792   6.324  60.430  1.00  0.00           N  
ATOM   2494  H   HIS A 158     125.893  10.930  59.818  1.00  0.00           H  
ATOM   2495  HA  HIS A 158     127.977  10.124  61.745  1.00  0.00           H  
ATOM   2496 1HB  HIS A 158     127.560   9.554  58.790  1.00  0.00           H  
ATOM   2497 2HB  HIS A 158     128.940   8.974  59.711  1.00  0.00           H  
ATOM   2498  HD2 HIS A 158     125.992   7.347  58.489  1.00  0.00           H  
ATOM   2499  HE1 HIS A 158     126.156   5.959  62.517  1.00  0.00           H  
ATOM   2500  HE2 HIS A 158     125.141   5.585  60.206  1.00  0.00           H  
ATOM   2501  N   LEU A 159     128.504  12.474  59.579  1.00  0.00           N  
ATOM   2502  CA  LEU A 159     129.410  13.578  59.285  1.00  0.00           C  
ATOM   2503  C   LEU A 159     129.519  14.479  60.501  1.00  0.00           C  
ATOM   2504  O   LEU A 159     130.601  14.963  60.820  1.00  0.00           O  
ATOM   2505  CB  LEU A 159     128.912  14.383  58.077  1.00  0.00           C  
ATOM   2506  CG  LEU A 159     129.102  13.715  56.709  1.00  0.00           C  
ATOM   2507  CD1 LEU A 159     128.407  14.545  55.638  1.00  0.00           C  
ATOM   2508  CD2 LEU A 159     130.587  13.574  56.414  1.00  0.00           C  
ATOM   2509  H   LEU A 159     127.608  12.435  59.115  1.00  0.00           H  
ATOM   2510  HA  LEU A 159     130.392  13.168  59.053  1.00  0.00           H  
ATOM   2511 1HB  LEU A 159     127.849  14.579  58.205  1.00  0.00           H  
ATOM   2512 2HB  LEU A 159     129.437  15.337  58.055  1.00  0.00           H  
ATOM   2513  HG  LEU A 159     128.638  12.728  56.719  1.00  0.00           H  
ATOM   2514 1HD1 LEU A 159     128.542  14.070  54.666  1.00  0.00           H  
ATOM   2515 2HD1 LEU A 159     127.343  14.613  55.863  1.00  0.00           H  
ATOM   2516 3HD1 LEU A 159     128.839  15.545  55.616  1.00  0.00           H  
ATOM   2517 1HD2 LEU A 159     130.722  13.098  55.442  1.00  0.00           H  
ATOM   2518 2HD2 LEU A 159     131.051  14.560  56.403  1.00  0.00           H  
ATOM   2519 3HD2 LEU A 159     131.055  12.962  57.186  1.00  0.00           H  
ATOM   2520  N   GLU A 160     128.395  14.690  61.183  1.00  0.00           N  
ATOM   2521  CA  GLU A 160     128.364  15.526  62.380  1.00  0.00           C  
ATOM   2522  C   GLU A 160     129.224  14.903  63.477  1.00  0.00           C  
ATOM   2523  O   GLU A 160     129.979  15.596  64.162  1.00  0.00           O  
ATOM   2524  CB  GLU A 160     126.935  15.666  62.910  1.00  0.00           C  
ATOM   2525  CG  GLU A 160     126.014  16.553  62.095  1.00  0.00           C  
ATOM   2526  CD  GLU A 160     124.594  16.587  62.649  1.00  0.00           C  
ATOM   2527  OE1 GLU A 160     124.216  15.662  63.405  1.00  0.00           O  
ATOM   2528  OE2 GLU A 160     123.854  17.541  62.326  1.00  0.00           O1-
ATOM   2529  H   GLU A 160     127.540  14.258  60.862  1.00  0.00           H  
ATOM   2530  HA  GLU A 160     128.734  16.518  62.119  1.00  0.00           H  
ATOM   2531 1HB  GLU A 160     126.469  14.681  62.964  1.00  0.00           H  
ATOM   2532 2HB  GLU A 160     126.960  16.071  63.922  1.00  0.00           H  
ATOM   2533 1HG  GLU A 160     126.416  17.566  62.086  1.00  0.00           H  
ATOM   2534 2HG  GLU A 160     125.993  16.191  61.068  1.00  0.00           H  
ATOM   2535  N   SER A 161     129.095  13.588  63.633  1.00  0.00           N  
ATOM   2536  CA  SER A 161     129.864  12.820  64.608  1.00  0.00           C  
ATOM   2537  C   SER A 161     131.370  12.820  64.346  1.00  0.00           C  
ATOM   2538  O   SER A 161     132.167  12.985  65.276  1.00  0.00           O  
ATOM   2539  CB  SER A 161     129.361  11.390  64.631  1.00  0.00           C  
ATOM   2540  OG  SER A 161     130.048  10.631  65.587  1.00  0.00           O  
ATOM   2541  H   SER A 161     128.430  13.108  63.043  1.00  0.00           H  
ATOM   2542  HA  SER A 161     129.736  13.280  65.589  1.00  0.00           H  
ATOM   2543 1HB  SER A 161     128.294  11.384  64.854  1.00  0.00           H  
ATOM   2544 2HB  SER A 161     129.491  10.943  63.646  1.00  0.00           H  
ATOM   2545  HG  SER A 161     130.884  10.388  65.182  1.00  0.00           H  
ATOM   2546  N   ALA A 162     131.749  12.648  63.082  1.00  0.00           N  
ATOM   2547  CA  ALA A 162     133.153  12.579  62.687  1.00  0.00           C  
ATOM   2548  C   ALA A 162     133.869  13.928  62.616  1.00  0.00           C  
ATOM   2549  O   ALA A 162     135.056  14.024  62.932  1.00  0.00           O  
ATOM   2550  CB  ALA A 162     133.269  11.862  61.348  1.00  0.00           C  
ATOM   2551  H   ALA A 162     131.033  12.562  62.374  1.00  0.00           H  
ATOM   2552  HA  ALA A 162     133.691  12.012  63.447  1.00  0.00           H  
ATOM   2553 1HB  ALA A 162     134.317  11.811  61.053  1.00  0.00           H  
ATOM   2554 2HB  ALA A 162     132.868  10.853  61.439  1.00  0.00           H  
ATOM   2555 3HB  ALA A 162     132.707  12.409  60.593  1.00  0.00           H  
ATOM   2556  N   ALA A 163     133.130  14.966  62.232  1.00  0.00           N  
ATOM   2557  CA  ALA A 163     133.678  16.291  61.947  1.00  0.00           C  
ATOM   2558  C   ALA A 163     134.663  16.940  62.928  1.00  0.00           C  
ATOM   2559  O   ALA A 163     135.714  17.434  62.514  1.00  0.00           O  
ATOM   2560  CB  ALA A 163     132.543  17.265  61.636  1.00  0.00           C  
ATOM   2561  H   ALA A 163     132.136  14.814  62.137  1.00  0.00           H  
ATOM   2562  HA  ALA A 163     134.328  16.209  61.076  1.00  0.00           H  
ATOM   2563 1HB  ALA A 163     132.956  18.251  61.425  1.00  0.00           H  
ATOM   2564 2HB  ALA A 163     131.987  16.910  60.768  1.00  0.00           H  
ATOM   2565 3HB  ALA A 163     131.874  17.328  62.493  1.00  0.00           H  
ATOM   2566  N   PRO A 164     134.349  16.935  64.235  1.00  0.00           N  
ATOM   2567  CA  PRO A 164     135.246  17.475  65.267  1.00  0.00           C  
ATOM   2568  C   PRO A 164     136.706  17.023  65.270  1.00  0.00           C  
ATOM   2569  O   PRO A 164     137.579  17.760  65.725  1.00  0.00           O  
ATOM   2570  CB  PRO A 164     134.546  17.004  66.545  1.00  0.00           C  
ATOM   2571  CG  PRO A 164     133.100  16.975  66.181  1.00  0.00           C  
ATOM   2572  CD  PRO A 164     133.078  16.427  64.779  1.00  0.00           C  
ATOM   2573  HA  PRO A 164     135.289  18.570  65.172  1.00  0.00           H  
ATOM   2574 1HB  PRO A 164     134.930  16.017  66.843  1.00  0.00           H  
ATOM   2575 2HB  PRO A 164     134.764  17.696  67.371  1.00  0.00           H  
ATOM   2576 1HG  PRO A 164     132.542  16.347  66.890  1.00  0.00           H  
ATOM   2577 2HG  PRO A 164     132.672  17.986  66.247  1.00  0.00           H  
ATOM   2578 1HD  PRO A 164     133.053  15.328  64.815  1.00  0.00           H  
ATOM   2579 2HD  PRO A 164     132.199  16.818  64.246  1.00  0.00           H  
ATOM   2580  N   HIS A 165     136.981  15.834  64.748  1.00  0.00           N  
ATOM   2581  CA  HIS A 165     138.341  15.305  64.780  1.00  0.00           C  
ATOM   2582  C   HIS A 165     139.047  15.202  63.439  1.00  0.00           C  
ATOM   2583  O   HIS A 165     140.108  14.586  63.339  1.00  0.00           O  
ATOM   2584  CB  HIS A 165     138.333  13.940  65.474  1.00  0.00           C  
ATOM   2585  CG  HIS A 165     137.708  13.964  66.836  1.00  0.00           C  
ATOM   2586  CD2 HIS A 165     136.487  13.565  67.264  1.00  0.00           C  
ATOM   2587  ND1 HIS A 165     138.377  14.417  67.953  1.00  0.00           N  
ATOM   2588  CE1 HIS A 165     137.597  14.295  69.012  1.00  0.00           C  
ATOM   2589  NE2 HIS A 165     136.443  13.780  68.622  1.00  0.00           N  
ATOM   2590  H   HIS A 165     136.249  15.283  64.323  1.00  0.00           H  
ATOM   2591  HA  HIS A 165     138.982  15.982  65.345  1.00  0.00           H  
ATOM   2592 1HB  HIS A 165     137.789  13.222  64.860  1.00  0.00           H  
ATOM   2593 2HB  HIS A 165     139.356  13.577  65.574  1.00  0.00           H  
ATOM   2594  HD2 HIS A 165     135.689  13.148  66.650  1.00  0.00           H  
ATOM   2595  HE1 HIS A 165     137.858  14.572  70.033  1.00  0.00           H  
ATOM   2596  HE2 HIS A 165     135.654  13.576  69.218  1.00  0.00           H  
ATOM   2597  N   LEU A 166     138.480  15.819  62.413  1.00  0.00           N  
ATOM   2598  CA  LEU A 166     139.070  15.743  61.084  1.00  0.00           C  
ATOM   2599  C   LEU A 166     140.145  16.799  60.884  1.00  0.00           C  
ATOM   2600  O   LEU A 166     140.143  17.843  61.540  1.00  0.00           O  
ATOM   2601  CB  LEU A 166     137.993  15.895  60.008  1.00  0.00           C  
ATOM   2602  CG  LEU A 166     136.860  14.871  60.013  1.00  0.00           C  
ATOM   2603  CD1 LEU A 166     135.873  15.229  58.925  1.00  0.00           C  
ATOM   2604  CD2 LEU A 166     137.404  13.457  59.817  1.00  0.00           C  
ATOM   2605  H   LEU A 166     137.630  16.348  62.544  1.00  0.00           H  
ATOM   2606  HA  LEU A 166     139.540  14.767  60.970  1.00  0.00           H  
ATOM   2607 1HB  LEU A 166     137.535  16.878  60.111  1.00  0.00           H  
ATOM   2608 2HB  LEU A 166     138.469  15.840  59.029  1.00  0.00           H  
ATOM   2609  HG  LEU A 166     136.333  14.915  60.966  1.00  0.00           H  
ATOM   2610 1HD1 LEU A 166     135.059  14.504  58.919  1.00  0.00           H  
ATOM   2611 2HD1 LEU A 166     135.471  16.225  59.113  1.00  0.00           H  
ATOM   2612 3HD1 LEU A 166     136.377  15.217  57.959  1.00  0.00           H  
ATOM   2613 1HD2 LEU A 166     136.578  12.745  59.825  1.00  0.00           H  
ATOM   2614 2HD2 LEU A 166     137.926  13.397  58.862  1.00  0.00           H  
ATOM   2615 3HD2 LEU A 166     138.096  13.219  60.625  1.00  0.00           H  
ATOM   2616  N   LYS A 167     141.074  16.505  59.983  1.00  0.00           N  
ATOM   2617  CA  LYS A 167     142.139  17.439  59.663  1.00  0.00           C  
ATOM   2618  C   LYS A 167     141.581  18.533  58.768  1.00  0.00           C  
ATOM   2619  O   LYS A 167     140.545  18.355  58.124  1.00  0.00           O  
ATOM   2620  CB  LYS A 167     143.292  16.723  58.953  1.00  0.00           C  
ATOM   2621  CG  LYS A 167     142.942  16.177  57.579  1.00  0.00           C  
ATOM   2622  CD  LYS A 167     144.123  15.460  56.953  1.00  0.00           C  
ATOM   2623  CE  LYS A 167     143.777  14.956  55.562  1.00  0.00           C  
ATOM   2624  NZ  LYS A 167     144.923  14.249  54.922  1.00  0.00           N1+
ATOM   2625  H   LYS A 167     141.041  15.615  59.508  1.00  0.00           H  
ATOM   2626  HA  LYS A 167     142.516  17.865  60.593  1.00  0.00           H  
ATOM   2627 1HB  LYS A 167     144.130  17.411  58.836  1.00  0.00           H  
ATOM   2628 2HB  LYS A 167     143.636  15.890  59.566  1.00  0.00           H  
ATOM   2629 1HG  LYS A 167     142.109  15.478  57.666  1.00  0.00           H  
ATOM   2630 2HG  LYS A 167     142.639  16.996  56.928  1.00  0.00           H  
ATOM   2631 1HD  LYS A 167     144.971  16.144  56.888  1.00  0.00           H  
ATOM   2632 2HD  LYS A 167     144.409  14.615  57.580  1.00  0.00           H  
ATOM   2633 1HE  LYS A 167     142.933  14.270  55.624  1.00  0.00           H  
ATOM   2634 2HE  LYS A 167     143.488  15.797  54.932  1.00  0.00           H  
ATOM   2635 1HZ  LYS A 167     144.652  13.932  54.002  1.00  0.00           H  
ATOM   2636 2HZ  LYS A 167     145.707  14.882  54.842  1.00  0.00           H  
ATOM   2637 3HZ  LYS A 167     145.188  13.455  55.487  1.00  0.00           H  
ATOM   2638  N   SER A 168     142.258  19.675  58.755  1.00  0.00           N  
ATOM   2639  CA  SER A 168     141.848  20.802  57.933  1.00  0.00           C  
ATOM   2640  C   SER A 168     142.548  20.697  56.584  1.00  0.00           C  
ATOM   2641  O   SER A 168     143.661  20.178  56.501  1.00  0.00           O  
ATOM   2642  CB  SER A 168     142.189  22.116  58.610  1.00  0.00           C  
ATOM   2643  OG  SER A 168     141.433  22.292  59.776  1.00  0.00           O  
ATOM   2644  H   SER A 168     143.082  19.761  59.332  1.00  0.00           H  
ATOM   2645  HA  SER A 168     140.765  20.760  57.803  1.00  0.00           H  
ATOM   2646 1HB  SER A 168     143.251  22.133  58.855  1.00  0.00           H  
ATOM   2647 2HB  SER A 168     141.999  22.939  57.922  1.00  0.00           H  
ATOM   2648  HG  SER A 168     140.571  22.601  59.488  1.00  0.00           H  
ATOM   2649  N   PRO A 169     141.915  21.203  55.507  1.00  0.00           N  
ATOM   2650  CA  PRO A 169     140.613  21.881  55.452  1.00  0.00           C  
ATOM   2651  C   PRO A 169     139.359  20.996  55.383  1.00  0.00           C  
ATOM   2652  O   PRO A 169     138.249  21.520  55.255  1.00  0.00           O  
ATOM   2653  CB  PRO A 169     140.757  22.706  54.170  1.00  0.00           C  
ATOM   2654  CG  PRO A 169     141.583  21.848  53.273  1.00  0.00           C  
ATOM   2655  CD  PRO A 169     142.594  21.213  54.190  1.00  0.00           C  
ATOM   2656  HA  PRO A 169     140.495  22.510  56.347  1.00  0.00           H  
ATOM   2657 1HB  PRO A 169     139.764  22.929  53.752  1.00  0.00           H  
ATOM   2658 2HB  PRO A 169     141.235  23.671  54.395  1.00  0.00           H  
ATOM   2659 1HG  PRO A 169     140.947  21.107  52.766  1.00  0.00           H  
ATOM   2660 2HG  PRO A 169     142.049  22.459  52.486  1.00  0.00           H  
ATOM   2661 1HD  PRO A 169     142.813  20.192  53.845  1.00  0.00           H  
ATOM   2662 2HD  PRO A 169     143.510  21.822  54.205  1.00  0.00           H  
ATOM   2663  N   LEU A 170     139.520  19.675  55.469  1.00  0.00           N  
ATOM   2664  CA  LEU A 170     138.377  18.770  55.365  1.00  0.00           C  
ATOM   2665  C   LEU A 170     137.309  19.067  56.409  1.00  0.00           C  
ATOM   2666  O   LEU A 170     136.119  19.113  56.094  1.00  0.00           O  
ATOM   2667  CB  LEU A 170     138.843  17.316  55.514  1.00  0.00           C  
ATOM   2668  CG  LEU A 170     137.742  16.252  55.428  1.00  0.00           C  
ATOM   2669  CD1 LEU A 170     137.097  16.298  54.050  1.00  0.00           C  
ATOM   2670  CD2 LEU A 170     138.338  14.880  55.707  1.00  0.00           C  
ATOM   2671  H   LEU A 170     140.443  19.288  55.607  1.00  0.00           H  
ATOM   2672  HA  LEU A 170     137.917  18.905  54.386  1.00  0.00           H  
ATOM   2673 1HB  LEU A 170     139.571  17.103  54.732  1.00  0.00           H  
ATOM   2674 2HB  LEU A 170     139.336  17.207  56.480  1.00  0.00           H  
ATOM   2675  HG  LEU A 170     136.968  16.468  56.166  1.00  0.00           H  
ATOM   2676 1HD1 LEU A 170     136.314  15.542  53.989  1.00  0.00           H  
ATOM   2677 2HD1 LEU A 170     136.661  17.283  53.884  1.00  0.00           H  
ATOM   2678 3HD1 LEU A 170     137.851  16.101  53.289  1.00  0.00           H  
ATOM   2679 1HD2 LEU A 170     137.555  14.124  55.647  1.00  0.00           H  
ATOM   2680 2HD2 LEU A 170     139.111  14.662  54.970  1.00  0.00           H  
ATOM   2681 3HD2 LEU A 170     138.777  14.870  56.705  1.00  0.00           H  
ATOM   2682  N   ARG A 171     137.744  19.268  57.648  1.00  0.00           N  
ATOM   2683  CA  ARG A 171     136.843  19.584  58.752  1.00  0.00           C  
ATOM   2684  C   ARG A 171     135.921  20.759  58.416  1.00  0.00           C  
ATOM   2685  O   ARG A 171     134.716  20.703  58.677  1.00  0.00           O  
ATOM   2686  CB  ARG A 171     137.656  19.899  60.010  1.00  0.00           C  
ATOM   2687  CG  ARG A 171     136.826  20.242  61.228  1.00  0.00           C  
ATOM   2688  CD  ARG A 171     137.713  20.444  62.433  1.00  0.00           C  
ATOM   2689  NE  ARG A 171     136.937  20.756  63.628  1.00  0.00           N  
ATOM   2690  CZ  ARG A 171     137.465  20.986  64.827  1.00  0.00           C  
ATOM   2691  NH1 ARG A 171     138.782  20.941  64.997  1.00  0.00           N1+
ATOM   2692  NH2 ARG A 171     136.674  21.261  65.858  1.00  0.00           N  
ATOM   2693  H   ARG A 171     138.736  19.199  57.827  1.00  0.00           H  
ATOM   2694  HA  ARG A 171     136.213  18.715  58.945  1.00  0.00           H  
ATOM   2695 1HB  ARG A 171     138.279  19.042  60.263  1.00  0.00           H  
ATOM   2696 2HB  ARG A 171     138.321  20.740  59.813  1.00  0.00           H  
ATOM   2697 1HG  ARG A 171     136.268  21.160  61.041  1.00  0.00           H  
ATOM   2698 2HG  ARG A 171     136.128  19.429  61.434  1.00  0.00           H  
ATOM   2699 1HD  ARG A 171     138.282  19.535  62.622  1.00  0.00           H  
ATOM   2700 2HD  ARG A 171     138.399  21.269  62.245  1.00  0.00           H  
ATOM   2701  HE  ARG A 171     135.930  20.799  63.538  1.00  0.00           H  
ATOM   2702 1HH1 ARG A 171     139.386  20.730  64.215  1.00  0.00           H  
ATOM   2703 2HH1 ARG A 171     139.180  21.117  65.909  1.00  0.00           H  
ATOM   2704 1HH2 ARG A 171     135.672  21.294  65.731  1.00  0.00           H  
ATOM   2705 2HH2 ARG A 171     137.074  21.436  66.768  1.00  0.00           H  
ATOM   2706  N   GLU A 172     136.494  21.808  57.828  1.00  0.00           N  
ATOM   2707  CA  GLU A 172     135.739  23.005  57.449  1.00  0.00           C  
ATOM   2708  C   GLU A 172     134.822  22.749  56.261  1.00  0.00           C  
ATOM   2709  O   GLU A 172     133.720  23.301  56.191  1.00  0.00           O  
ATOM   2710  CB  GLU A 172     136.688  24.168  57.130  1.00  0.00           C  
ATOM   2711  CG  GLU A 172     137.349  24.819  58.350  1.00  0.00           C  
ATOM   2712  CD  GLU A 172     138.365  23.919  59.037  1.00  0.00           C  
ATOM   2713  OE1 GLU A 172     139.214  23.330  58.331  1.00  0.00           O  
ATOM   2714  OE2 GLU A 172     138.314  23.803  60.282  1.00  0.00           O1-
ATOM   2715  H   GLU A 172     137.485  21.772  57.639  1.00  0.00           H  
ATOM   2716  HA  GLU A 172     135.106  23.295  58.289  1.00  0.00           H  
ATOM   2717 1HB  GLU A 172     137.484  23.819  56.473  1.00  0.00           H  
ATOM   2718 2HB  GLU A 172     136.142  24.947  56.598  1.00  0.00           H  
ATOM   2719 1HG  GLU A 172     137.852  25.733  58.034  1.00  0.00           H  
ATOM   2720 2HG  GLU A 172     136.576  25.093  59.067  1.00  0.00           H  
ATOM   2721  N   GLN A 173     135.287  21.930  55.320  1.00  0.00           N  
ATOM   2722  CA  GLN A 173     134.492  21.565  54.150  1.00  0.00           C  
ATOM   2723  C   GLN A 173     133.230  20.823  54.588  1.00  0.00           C  
ATOM   2724  O   GLN A 173     132.142  21.099  54.093  1.00  0.00           O  
ATOM   2725  CB  GLN A 173     135.308  20.700  53.185  1.00  0.00           C  
ATOM   2726  CG  GLN A 173     134.593  20.373  51.885  1.00  0.00           C  
ATOM   2727  CD  GLN A 173     135.483  19.633  50.905  1.00  0.00           C  
ATOM   2728  NE2 GLN A 173     135.413  20.018  49.636  1.00  0.00           N  
ATOM   2729  OE1 GLN A 173     136.227  18.724  51.285  1.00  0.00           O  
ATOM   2730  H   GLN A 173     136.218  21.550  55.420  1.00  0.00           H  
ATOM   2731  HA  GLN A 173     134.205  22.478  53.629  1.00  0.00           H  
ATOM   2732 1HB  GLN A 173     136.239  21.210  52.938  1.00  0.00           H  
ATOM   2733 2HB  GLN A 173     135.569  19.760  53.671  1.00  0.00           H  
ATOM   2734 1HG  GLN A 173     133.730  19.744  52.106  1.00  0.00           H  
ATOM   2735 2HG  GLN A 173     134.268  21.302  51.418  1.00  0.00           H  
ATOM   2736 1HE2 GLN A 173     135.977  19.566  48.944  1.00  0.00           H  
ATOM   2737 2HE2 GLN A 173     134.796  20.759  49.372  1.00  0.00           H  
ATOM   2738  N   VAL A 174     133.386  19.902  55.535  1.00  0.00           N  
ATOM   2739  CA  VAL A 174     132.267  19.119  56.045  1.00  0.00           C  
ATOM   2740  C   VAL A 174     131.320  20.005  56.850  1.00  0.00           C  
ATOM   2741  O   VAL A 174     130.110  19.987  56.630  1.00  0.00           O  
ATOM   2742  CB  VAL A 174     132.760  17.940  56.926  1.00  0.00           C  
ATOM   2743  CG1 VAL A 174     131.581  17.247  57.609  1.00  0.00           C  
ATOM   2744  CG2 VAL A 174     133.535  16.943  56.076  1.00  0.00           C  
ATOM   2745  H   VAL A 174     134.310  19.743  55.910  1.00  0.00           H  
ATOM   2746  HA  VAL A 174     131.719  18.706  55.197  1.00  0.00           H  
ATOM   2747  HB  VAL A 174     133.408  18.331  57.711  1.00  0.00           H  
ATOM   2748 1HG1 VAL A 174     131.948  16.424  58.222  1.00  0.00           H  
ATOM   2749 2HG1 VAL A 174     131.054  17.962  58.240  1.00  0.00           H  
ATOM   2750 3HG1 VAL A 174     130.900  16.858  56.852  1.00  0.00           H  
ATOM   2751 1HG2 VAL A 174     133.878  16.120  56.702  1.00  0.00           H  
ATOM   2752 2HG2 VAL A 174     132.889  16.556  55.288  1.00  0.00           H  
ATOM   2753 3HG2 VAL A 174     134.396  17.439  55.628  1.00  0.00           H  
ATOM   2754  N   THR A 175     131.880  20.788  57.767  1.00  0.00           N  
ATOM   2755  CA  THR A 175     131.090  21.691  58.601  1.00  0.00           C  
ATOM   2756  C   THR A 175     130.263  22.630  57.731  1.00  0.00           C  
ATOM   2757  O   THR A 175     129.075  22.834  57.986  1.00  0.00           O  
ATOM   2758  CB  THR A 175     131.993  22.519  59.545  1.00  0.00           C  
ATOM   2759  CG2 THR A 175     131.162  23.471  60.390  1.00  0.00           C  
ATOM   2760  OG1 THR A 175     132.713  21.635  60.413  1.00  0.00           O  
ATOM   2761  H   THR A 175     132.882  20.757  57.888  1.00  0.00           H  
ATOM   2762  HA  THR A 175     130.414  21.094  59.213  1.00  0.00           H  
ATOM   2763  HB  THR A 175     132.703  23.097  58.954  1.00  0.00           H  
ATOM   2764  HG1 THR A 175     133.467  21.270  59.943  1.00  0.00           H  
ATOM   2765 1HG2 THR A 175     131.818  24.042  61.046  1.00  0.00           H  
ATOM   2766 2HG2 THR A 175     130.615  24.153  59.739  1.00  0.00           H  
ATOM   2767 3HG2 THR A 175     130.455  22.900  60.992  1.00  0.00           H  
ATOM   2768  N   HIS A 176     130.887  23.171  56.686  1.00  0.00           N  
ATOM   2769  CA  HIS A 176     130.191  24.036  55.745  1.00  0.00           C  
ATOM   2770  C   HIS A 176     129.070  23.305  55.017  1.00  0.00           C  
ATOM   2771  O   HIS A 176     127.963  23.826  54.900  1.00  0.00           O  
ATOM   2772  CB  HIS A 176     131.162  24.615  54.722  1.00  0.00           C  
ATOM   2773  CG  HIS A 176     130.516  25.541  53.736  1.00  0.00           C  
ATOM   2774  CD2 HIS A 176     130.232  25.386  52.422  1.00  0.00           C  
ATOM   2775  ND1 HIS A 176     130.077  26.801  54.078  1.00  0.00           N  
ATOM   2776  CE1 HIS A 176     129.550  27.384  53.016  1.00  0.00           C  
ATOM   2777  NE2 HIS A 176     129.632  26.547  51.997  1.00  0.00           N  
ATOM   2778  H   HIS A 176     131.868  22.976  56.543  1.00  0.00           H  
ATOM   2779  HA  HIS A 176     129.734  24.866  56.283  1.00  0.00           H  
ATOM   2780 1HB  HIS A 176     131.951  25.163  55.239  1.00  0.00           H  
ATOM   2781 2HB  HIS A 176     131.635  23.804  54.170  1.00  0.00           H  
ATOM   2782  HD2 HIS A 176     130.441  24.505  51.814  1.00  0.00           H  
ATOM   2783  HE1 HIS A 176     129.121  28.385  52.985  1.00  0.00           H  
ATOM   2784  HE2 HIS A 176     129.307  26.726  51.057  1.00  0.00           H  
ATOM   2785  N   ALA A 177     129.372  22.113  54.505  1.00  0.00           N  
ATOM   2786  CA  ALA A 177     128.405  21.323  53.744  1.00  0.00           C  
ATOM   2787  C   ALA A 177     127.147  21.051  54.566  1.00  0.00           C  
ATOM   2788  O   ALA A 177     126.031  21.110  54.049  1.00  0.00           O  
ATOM   2789  CB  ALA A 177     129.030  20.017  53.293  1.00  0.00           C  
ATOM   2790  H   ALA A 177     130.302  21.747  54.650  1.00  0.00           H  
ATOM   2791  HA  ALA A 177     128.115  21.898  52.864  1.00  0.00           H  
ATOM   2792 1HB  ALA A 177     128.299  19.439  52.727  1.00  0.00           H  
ATOM   2793 2HB  ALA A 177     129.894  20.226  52.661  1.00  0.00           H  
ATOM   2794 3HB  ALA A 177     129.348  19.446  54.164  1.00  0.00           H  
ATOM   2795  N   LEU A 178     127.335  20.770  55.851  1.00  0.00           N  
ATOM   2796  CA  LEU A 178     126.221  20.482  56.743  1.00  0.00           C  
ATOM   2797  C   LEU A 178     125.358  21.721  56.969  1.00  0.00           C  
ATOM   2798  O   LEU A 178     124.199  21.612  57.367  1.00  0.00           O  
ATOM   2799  CB  LEU A 178     126.738  19.941  58.078  1.00  0.00           C  
ATOM   2800  CG  LEU A 178     127.432  18.575  58.027  1.00  0.00           C  
ATOM   2801  CD1 LEU A 178     128.000  18.239  59.394  1.00  0.00           C  
ATOM   2802  CD2 LEU A 178     126.454  17.505  57.576  1.00  0.00           C  
ATOM   2803  H   LEU A 178     128.276  20.755  56.217  1.00  0.00           H  
ATOM   2804  HA  LEU A 178     125.592  19.724  56.278  1.00  0.00           H  
ATOM   2805 1HB  LEU A 178     127.449  20.655  58.490  1.00  0.00           H  
ATOM   2806 2HB  LEU A 178     125.898  19.857  58.767  1.00  0.00           H  
ATOM   2807  HG  LEU A 178     128.264  18.616  57.324  1.00  0.00           H  
ATOM   2808 1HD1 LEU A 178     128.492  17.268  59.354  1.00  0.00           H  
ATOM   2809 2HD1 LEU A 178     128.723  19.001  59.684  1.00  0.00           H  
ATOM   2810 3HD1 LEU A 178     127.193  18.207  60.125  1.00  0.00           H  
ATOM   2811 1HD2 LEU A 178     126.960  16.540  57.544  1.00  0.00           H  
ATOM   2812 2HD2 LEU A 178     125.621  17.455  58.278  1.00  0.00           H  
ATOM   2813 3HD2 LEU A 178     126.077  17.751  56.583  1.00  0.00           H  
ATOM   2814  N   GLU A 179     125.929  22.896  56.718  1.00  0.00           N  
ATOM   2815  CA  GLU A 179     125.206  24.157  56.864  1.00  0.00           C  
ATOM   2816  C   GLU A 179     124.660  24.629  55.519  1.00  0.00           C  
ATOM   2817  O   GLU A 179     123.609  25.265  55.456  1.00  0.00           O  
ATOM   2818  CB  GLU A 179     126.116  25.232  57.466  1.00  0.00           C  
ATOM   2819  CG  GLU A 179     126.557  24.936  58.898  1.00  0.00           C  
ATOM   2820  CD  GLU A 179     127.562  25.944  59.442  1.00  0.00           C  
ATOM   2821  OE1 GLU A 179     128.230  26.634  58.637  1.00  0.00           O  
ATOM   2822  OE2 GLU A 179     127.689  26.037  60.683  1.00  0.00           O1-
ATOM   2823  H   GLU A 179     126.893  22.914  56.418  1.00  0.00           H  
ATOM   2824  HA  GLU A 179     124.363  23.997  57.537  1.00  0.00           H  
ATOM   2825 1HB  GLU A 179     127.009  25.341  56.851  1.00  0.00           H  
ATOM   2826 2HB  GLU A 179     125.597  26.191  57.463  1.00  0.00           H  
ATOM   2827 1HG  GLU A 179     125.680  24.935  59.545  1.00  0.00           H  
ATOM   2828 2HG  GLU A 179     127.000  23.941  58.931  1.00  0.00           H  
ATOM   2829  N   GLN A 180     125.369  24.280  54.447  1.00  0.00           N  
ATOM   2830  CA  GLN A 180     124.972  24.643  53.090  1.00  0.00           C  
ATOM   2831  C   GLN A 180     125.511  23.644  52.066  1.00  0.00           C  
ATOM   2832  O   GLN A 180     126.720  23.571  51.834  1.00  0.00           O  
ATOM   2833  CB  GLN A 180     125.483  26.049  52.753  1.00  0.00           C  
ATOM   2834  CG  GLN A 180     125.175  26.518  51.337  1.00  0.00           C  
ATOM   2835  CD  GLN A 180     123.691  26.673  51.082  1.00  0.00           C  
ATOM   2836  NE2 GLN A 180     123.143  25.820  50.224  1.00  0.00           N  
ATOM   2837  OE1 GLN A 180     123.043  27.551  51.649  1.00  0.00           O  
ATOM   2838  H   GLN A 180     126.213  23.744  54.586  1.00  0.00           H  
ATOM   2839  HA  GLN A 180     123.884  24.641  53.036  1.00  0.00           H  
ATOM   2840 1HB  GLN A 180     125.046  26.771  53.442  1.00  0.00           H  
ATOM   2841 2HB  GLN A 180     126.565  26.085  52.884  1.00  0.00           H  
ATOM   2842 1HG  GLN A 180     125.650  27.485  51.174  1.00  0.00           H  
ATOM   2843 2HG  GLN A 180     125.566  25.786  50.630  1.00  0.00           H  
ATOM   2844 1HE2 GLN A 180     122.165  25.876  50.017  1.00  0.00           H  
ATOM   2845 2HE2 GLN A 180     123.708  25.122  49.783  1.00  0.00           H  
ATOM   2846  N   CYS A 181     124.611  22.868  51.469  1.00  0.00           N  
ATOM   2847  CA  CYS A 181     125.002  21.894  50.455  1.00  0.00           C  
ATOM   2848  C   CYS A 181     125.343  22.638  49.166  1.00  0.00           C  
ATOM   2849  O   CYS A 181     124.903  23.767  48.959  1.00  0.00           O  
ATOM   2850  CB  CYS A 181     123.883  20.886  50.195  1.00  0.00           C  
ATOM   2851  SG  CYS A 181     122.425  21.591  49.391  1.00  0.00           S  
ATOM   2852  H   CYS A 181     123.637  22.952  51.720  1.00  0.00           H  
ATOM   2853  HA  CYS A 181     125.881  21.357  50.812  1.00  0.00           H  
ATOM   2854 1HB  CYS A 181     124.260  20.079  49.565  1.00  0.00           H  
ATOM   2855 2HB  CYS A 181     123.567  20.442  51.139  1.00  0.00           H  
ATOM   2856  HG  CYS A 181     121.902  22.120  50.492  1.00  0.00           H  
ATOM   2857  N   LEU A 182     126.126  22.000  48.306  1.00  0.00           N  
ATOM   2858  CA  LEU A 182     126.572  22.625  47.070  1.00  0.00           C  
ATOM   2859  C   LEU A 182     125.446  22.885  46.074  1.00  0.00           C  
ATOM   2860  O   LEU A 182     125.308  23.999  45.568  1.00  0.00           O  
ATOM   2861  CB  LEU A 182     127.671  21.777  46.416  1.00  0.00           C  
ATOM   2862  CG  LEU A 182     128.258  22.262  45.084  1.00  0.00           C  
ATOM   2863  CD1 LEU A 182     128.898  23.629  45.254  1.00  0.00           C  
ATOM   2864  CD2 LEU A 182     129.274  21.260  44.568  1.00  0.00           C  
ATOM   2865  H   LEU A 182     126.421  21.057  48.515  1.00  0.00           H  
ATOM   2866  HA  LEU A 182     126.979  23.607  47.306  1.00  0.00           H  
ATOM   2867 1HB  LEU A 182     128.506  21.695  47.110  1.00  0.00           H  
ATOM   2868 2HB  LEU A 182     127.277  20.777  46.234  1.00  0.00           H  
ATOM   2869  HG  LEU A 182     127.458  22.371  44.351  1.00  0.00           H  
ATOM   2870 1HD1 LEU A 182     129.310  23.960  44.301  1.00  0.00           H  
ATOM   2871 2HD1 LEU A 182     128.146  24.343  45.591  1.00  0.00           H  
ATOM   2872 3HD1 LEU A 182     129.697  23.568  45.992  1.00  0.00           H  
ATOM   2873 1HD2 LEU A 182     129.686  21.612  43.622  1.00  0.00           H  
ATOM   2874 2HD2 LEU A 182     130.079  21.151  45.295  1.00  0.00           H  
ATOM   2875 3HD2 LEU A 182     128.789  20.295  44.417  1.00  0.00           H  
ATOM   2876  N   HIS A 183     124.629  21.865  45.823  1.00  0.00           N  
ATOM   2877  CA  HIS A 183     123.548  21.956  44.846  1.00  0.00           C  
ATOM   2878  C   HIS A 183     122.547  23.086  45.071  1.00  0.00           C  
ATOM   2879  O   HIS A 183     122.119  23.727  44.111  1.00  0.00           O  
ATOM   2880  CB  HIS A 183     122.808  20.619  44.746  1.00  0.00           C  
ATOM   2881  CG  HIS A 183     121.744  20.594  43.692  1.00  0.00           C  
ATOM   2882  CD2 HIS A 183     120.401  20.448  43.783  1.00  0.00           C  
ATOM   2883  ND1 HIS A 183     122.023  20.731  42.349  1.00  0.00           N  
ATOM   2884  CE1 HIS A 183     120.899  20.668  41.659  1.00  0.00           C  
ATOM   2885  NE2 HIS A 183     119.899  20.497  42.504  1.00  0.00           N  
ATOM   2886  H   HIS A 183     124.765  21.001  46.328  1.00  0.00           H  
ATOM   2887  HA  HIS A 183     123.962  22.190  43.866  1.00  0.00           H  
ATOM   2888 1HB  HIS A 183     123.521  19.823  44.528  1.00  0.00           H  
ATOM   2889 2HB  HIS A 183     122.342  20.388  45.704  1.00  0.00           H  
ATOM   2890  HD2 HIS A 183     119.825  20.316  44.699  1.00  0.00           H  
ATOM   2891  HE1 HIS A 183     120.811  20.743  40.575  1.00  0.00           H  
ATOM   2892  HE2 HIS A 183     118.923  20.416  42.257  1.00  0.00           H  
ATOM   2893  N   LYS A 184     122.178  23.330  46.326  1.00  0.00           N  
ATOM   2894  CA  LYS A 184     121.191  24.361  46.654  1.00  0.00           C  
ATOM   2895  C   LYS A 184     121.779  25.730  47.016  1.00  0.00           C  
ATOM   2896  O   LYS A 184     121.052  26.617  47.472  1.00  0.00           O  
ATOM   2897  CB  LYS A 184     120.278  23.873  47.784  1.00  0.00           C  
ATOM   2898  CG  LYS A 184     119.469  22.633  47.441  1.00  0.00           C  
ATOM   2899  CD  LYS A 184     118.620  22.182  48.619  1.00  0.00           C  
ATOM   2900  CE  LYS A 184     117.878  20.893  48.296  1.00  0.00           C  
ATOM   2901  NZ  LYS A 184     117.083  20.402  49.458  1.00  0.00           N1+
ATOM   2902  H   LYS A 184     122.590  22.788  47.072  1.00  0.00           H  
ATOM   2903  HA  LYS A 184     120.584  24.554  45.769  1.00  0.00           H  
ATOM   2904 1HB  LYS A 184     120.878  23.650  48.667  1.00  0.00           H  
ATOM   2905 2HB  LYS A 184     119.580  24.665  48.056  1.00  0.00           H  
ATOM   2906 1HG  LYS A 184     118.815  22.847  46.594  1.00  0.00           H  
ATOM   2907 2HG  LYS A 184     120.144  21.825  47.161  1.00  0.00           H  
ATOM   2908 1HD  LYS A 184     119.259  22.020  49.488  1.00  0.00           H  
ATOM   2909 2HD  LYS A 184     117.895  22.959  48.863  1.00  0.00           H  
ATOM   2910 1HE  LYS A 184     117.206  21.062  47.456  1.00  0.00           H  
ATOM   2911 2HE  LYS A 184     118.595  20.124  48.010  1.00  0.00           H  
ATOM   2912 1HZ  LYS A 184     116.608  19.548  49.205  1.00  0.00           H  
ATOM   2913 2HZ  LYS A 184     117.701  20.226  50.238  1.00  0.00           H  
ATOM   2914 3HZ  LYS A 184     116.403  21.101  49.720  1.00  0.00           H  
ATOM   2915  N   GLY A 185     123.129  25.928  46.772  1.00  0.00           N  
ATOM   2916  CA  GLY A 185     123.764  27.189  47.134  1.00  0.00           C  
ATOM   2917  C   GLY A 185     124.097  28.045  45.921  1.00  0.00           C  
ATOM   2918  O   GLY A 185     124.117  27.543  44.794  1.00  0.00           O  
ATOM   2919  H   GLY A 185     123.687  25.198  46.356  1.00  0.00           H  
ATOM   2920 1HA  GLY A 185     123.106  27.751  47.795  1.00  0.00           H  
ATOM   2921 2HA  GLY A 185     124.681  26.988  47.687  1.00  0.00           H  
ATOM   2922  N   VAL A 186     124.336  29.339  46.143  1.00  0.00           N  
ATOM   2923  CA  VAL A 186     124.668  30.257  45.048  1.00  0.00           C  
ATOM   2924  C   VAL A 186     126.096  29.980  44.564  1.00  0.00           C  
ATOM   2925  O   VAL A 186     127.035  29.958  45.363  1.00  0.00           O  
ATOM   2926  CB  VAL A 186     124.549  31.722  45.508  1.00  0.00           C  
ATOM   2927  CG1 VAL A 186     125.035  32.664  44.417  1.00  0.00           C  
ATOM   2928  CG2 VAL A 186     123.109  32.031  45.885  1.00  0.00           C  
ATOM   2929  H   VAL A 186     124.288  29.696  47.087  1.00  0.00           H  
ATOM   2930  HA  VAL A 186     123.985  30.068  44.219  1.00  0.00           H  
ATOM   2931  HB  VAL A 186     125.193  31.875  46.374  1.00  0.00           H  
ATOM   2932 1HG1 VAL A 186     124.944  33.696  44.758  1.00  0.00           H  
ATOM   2933 2HG1 VAL A 186     126.079  32.449  44.188  1.00  0.00           H  
ATOM   2934 3HG1 VAL A 186     124.430  32.525  43.520  1.00  0.00           H  
ATOM   2935 1HG2 VAL A 186     123.031  33.068  46.209  1.00  0.00           H  
ATOM   2936 2HG2 VAL A 186     122.464  31.873  45.020  1.00  0.00           H  
ATOM   2937 3HG2 VAL A 186     122.796  31.374  46.696  1.00  0.00           H  
ATOM   2938  N   PRO A 187     126.268  29.746  43.250  1.00  0.00           N  
ATOM   2939  CA  PRO A 187     127.560  29.492  42.604  1.00  0.00           C  
ATOM   2940  C   PRO A 187     128.734  30.385  43.013  1.00  0.00           C  
ATOM   2941  O   PRO A 187     129.806  29.872  43.335  1.00  0.00           O  
ATOM   2942  CB  PRO A 187     127.219  29.606  41.124  1.00  0.00           C  
ATOM   2943  CG  PRO A 187     125.843  29.036  41.077  1.00  0.00           C  
ATOM   2944  CD  PRO A 187     125.197  29.689  42.276  1.00  0.00           C  
ATOM   2945  HA  PRO A 187     127.897  28.475  42.857  1.00  0.00           H  
ATOM   2946 1HB  PRO A 187     127.277  30.657  40.804  1.00  0.00           H  
ATOM   2947 2HB  PRO A 187     127.953  29.048  40.524  1.00  0.00           H  
ATOM   2948 1HG  PRO A 187     125.360  29.283  40.120  1.00  0.00           H  
ATOM   2949 2HG  PRO A 187     125.885  27.938  41.138  1.00  0.00           H  
ATOM   2950 1HD  PRO A 187     124.842  30.693  42.000  1.00  0.00           H  
ATOM   2951 2HD  PRO A 187     124.360  29.067  42.628  1.00  0.00           H  
ATOM   2952  N   ARG A 188     128.545  31.705  43.004  1.00  0.00           N  
ATOM   2953  CA  ARG A 188     129.625  32.616  43.376  1.00  0.00           C  
ATOM   2954  C   ARG A 188     129.980  32.493  44.852  1.00  0.00           C  
ATOM   2955  O   ARG A 188     131.157  32.486  45.214  1.00  0.00           O  
ATOM   2956  CB  ARG A 188     129.265  34.067  43.055  1.00  0.00           C  
ATOM   2957  CG  ARG A 188     129.275  34.430  41.572  1.00  0.00           C  
ATOM   2958  CD  ARG A 188     130.682  34.616  41.013  1.00  0.00           C  
ATOM   2959  NE  ARG A 188     131.319  33.354  40.641  1.00  0.00           N  
ATOM   2960  CZ  ARG A 188     132.516  33.257  40.067  1.00  0.00           C  
ATOM   2961  NH1 ARG A 188     133.222  34.349  39.795  1.00  0.00           N1+
ATOM   2962  NH2 ARG A 188     132.999  32.063  39.747  1.00  0.00           N  
ATOM   2963  H   ARG A 188     127.648  32.086  42.739  1.00  0.00           H  
ATOM   2964  HA  ARG A 188     130.514  32.351  42.802  1.00  0.00           H  
ATOM   2965 1HB  ARG A 188     128.268  34.286  43.435  1.00  0.00           H  
ATOM   2966 2HB  ARG A 188     129.962  34.735  43.559  1.00  0.00           H  
ATOM   2967 1HG  ARG A 188     128.794  33.639  40.999  1.00  0.00           H  
ATOM   2968 2HG  ARG A 188     128.736  35.366  41.424  1.00  0.00           H  
ATOM   2969 1HD  ARG A 188     130.639  35.240  40.121  1.00  0.00           H  
ATOM   2970 2HD  ARG A 188     131.310  35.096  41.762  1.00  0.00           H  
ATOM   2971  HE  ARG A 188     130.815  32.499  40.833  1.00  0.00           H  
ATOM   2972 1HH1 ARG A 188     132.850  35.261  40.023  1.00  0.00           H  
ATOM   2973 2HH1 ARG A 188     134.129  34.268  39.359  1.00  0.00           H  
ATOM   2974 1HH2 ARG A 188     132.458  31.231  39.940  1.00  0.00           H  
ATOM   2975 2HH2 ARG A 188     133.906  31.986  39.312  1.00  0.00           H  
ATOM   2976  N   VAL A 189     128.962  32.363  45.697  1.00  0.00           N  
ATOM   2977  CA  VAL A 189     129.163  32.228  47.139  1.00  0.00           C  
ATOM   2978  C   VAL A 189     129.926  30.962  47.503  1.00  0.00           C  
ATOM   2979  O   VAL A 189     130.833  30.996  48.328  1.00  0.00           O  
ATOM   2980  CB  VAL A 189     127.803  32.220  47.862  1.00  0.00           C  
ATOM   2981  CG1 VAL A 189     127.986  31.894  49.337  1.00  0.00           C  
ATOM   2982  CG2 VAL A 189     127.116  33.566  47.689  1.00  0.00           C  
ATOM   2983  H   VAL A 189     128.021  32.357  45.329  1.00  0.00           H  
ATOM   2984  HA  VAL A 189     129.745  33.082  47.488  1.00  0.00           H  
ATOM   2985  HB  VAL A 189     127.179  31.435  47.434  1.00  0.00           H  
ATOM   2986 1HG1 VAL A 189     127.015  31.892  49.832  1.00  0.00           H  
ATOM   2987 2HG1 VAL A 189     128.447  30.911  49.437  1.00  0.00           H  
ATOM   2988 3HG1 VAL A 189     128.627  32.645  49.798  1.00  0.00           H  
ATOM   2989 1HG2 VAL A 189     126.155  33.552  48.202  1.00  0.00           H  
ATOM   2990 2HG2 VAL A 189     127.743  34.351  48.111  1.00  0.00           H  
ATOM   2991 3HG2 VAL A 189     126.958  33.759  46.628  1.00  0.00           H  
ATOM   2992  N   GLU A 190     129.551  29.843  46.892  1.00  0.00           N  
ATOM   2993  CA  GLU A 190     130.217  28.577  47.166  1.00  0.00           C  
ATOM   2994  C   GLU A 190     131.617  28.543  46.572  1.00  0.00           C  
ATOM   2995  O   GLU A 190     132.529  27.950  47.147  1.00  0.00           O  
ATOM   2996  CB  GLU A 190     129.383  27.403  46.652  1.00  0.00           C  
ATOM   2997  CG  GLU A 190     128.041  27.267  47.345  1.00  0.00           C  
ATOM   2998  CD  GLU A 190     128.169  27.236  48.854  1.00  0.00           C  
ATOM   2999  OE1 GLU A 190     128.889  26.361  49.376  1.00  0.00           O  
ATOM   3000  OE2 GLU A 190     127.555  28.094  49.521  1.00  0.00           O1-
ATOM   3001  H   GLU A 190     128.791  29.865  46.227  1.00  0.00           H  
ATOM   3002  HA  GLU A 190     130.334  28.473  48.245  1.00  0.00           H  
ATOM   3003 1HB  GLU A 190     129.207  27.523  45.583  1.00  0.00           H  
ATOM   3004 2HB  GLU A 190     129.937  26.475  46.791  1.00  0.00           H  
ATOM   3005 1HG  GLU A 190     127.409  28.107  47.058  1.00  0.00           H  
ATOM   3006 2HG  GLU A 190     127.558  26.352  47.003  1.00  0.00           H  
ATOM   3007  N   THR A 191     131.773  29.187  45.420  1.00  0.00           N  
ATOM   3008  CA  THR A 191     133.065  29.305  44.761  1.00  0.00           C  
ATOM   3009  C   THR A 191     134.022  30.096  45.652  1.00  0.00           C  
ATOM   3010  O   THR A 191     135.142  29.657  45.912  1.00  0.00           O  
ATOM   3011  CB  THR A 191     132.935  29.984  43.385  1.00  0.00           C  
ATOM   3012  CG2 THR A 191     134.308  30.226  42.778  1.00  0.00           C  
ATOM   3013  OG1 THR A 191     132.169  29.148  42.507  1.00  0.00           O  
ATOM   3014  H   THR A 191     130.962  29.609  44.991  1.00  0.00           H  
ATOM   3015  HA  THR A 191     133.461  28.303  44.595  1.00  0.00           H  
ATOM   3016  HB  THR A 191     132.420  30.937  43.497  1.00  0.00           H  
ATOM   3017  HG1 THR A 191     131.234  29.258  42.696  1.00  0.00           H  
ATOM   3018 1HG2 THR A 191     134.197  30.707  41.806  1.00  0.00           H  
ATOM   3019 2HG2 THR A 191     134.889  30.871  43.438  1.00  0.00           H  
ATOM   3020 3HG2 THR A 191     134.824  29.275  42.655  1.00  0.00           H  
ATOM   3021  N   ARG A 192     133.560  31.246  46.140  1.00  0.00           N  
ATOM   3022  CA  ARG A 192     134.370  32.122  46.984  1.00  0.00           C  
ATOM   3023  C   ARG A 192     134.867  31.356  48.209  1.00  0.00           C  
ATOM   3024  O   ARG A 192     136.042  31.428  48.559  1.00  0.00           O  
ATOM   3025  CB  ARG A 192     133.546  33.341  47.418  1.00  0.00           C  
ATOM   3026  CG  ARG A 192     134.274  34.349  48.317  1.00  0.00           C  
ATOM   3027  CD  ARG A 192     135.441  35.009  47.593  1.00  0.00           C  
ATOM   3028  NE  ARG A 192     135.960  36.197  48.276  1.00  0.00           N  
ATOM   3029  CZ  ARG A 192     136.804  36.180  49.306  1.00  0.00           C  
ATOM   3030  NH1 ARG A 192     137.241  35.030  49.801  1.00  0.00           N1+
ATOM   3031  NH2 ARG A 192     137.232  37.321  49.828  1.00  0.00           N  
ATOM   3032  H   ARG A 192     132.614  31.518  45.915  1.00  0.00           H  
ATOM   3033  HA  ARG A 192     135.229  32.463  46.405  1.00  0.00           H  
ATOM   3034 1HB  ARG A 192     133.207  33.883  46.536  1.00  0.00           H  
ATOM   3035 2HB  ARG A 192     132.660  33.008  47.958  1.00  0.00           H  
ATOM   3036 1HG  ARG A 192     133.578  35.128  48.627  1.00  0.00           H  
ATOM   3037 2HG  ARG A 192     134.662  33.836  49.198  1.00  0.00           H  
ATOM   3038 1HD  ARG A 192     136.263  34.299  47.506  1.00  0.00           H  
ATOM   3039 2HD  ARG A 192     135.123  35.319  46.598  1.00  0.00           H  
ATOM   3040  HE  ARG A 192     135.655  37.102  47.942  1.00  0.00           H  
ATOM   3041 1HH1 ARG A 192     136.935  34.157  49.397  1.00  0.00           H  
ATOM   3042 2HH1 ARG A 192     137.881  35.028  50.582  1.00  0.00           H  
ATOM   3043 1HH2 ARG A 192     136.918  38.202  49.444  1.00  0.00           H  
ATOM   3044 2HH2 ARG A 192     137.872  37.310  50.608  1.00  0.00           H  
ATOM   3045  N   PHE A 193     133.969  30.599  48.835  1.00  0.00           N  
ATOM   3046  CA  PHE A 193     134.331  29.762  49.972  1.00  0.00           C  
ATOM   3047  C   PHE A 193     135.337  28.665  49.617  1.00  0.00           C  
ATOM   3048  O   PHE A 193     136.308  28.443  50.347  1.00  0.00           O  
ATOM   3049  CB  PHE A 193     133.089  29.111  50.583  1.00  0.00           C  
ATOM   3050  CG  PHE A 193     133.393  28.254  51.776  1.00  0.00           C  
ATOM   3051  CD1 PHE A 193     133.586  28.826  53.029  1.00  0.00           C  
ATOM   3052  CD2 PHE A 193     133.539  26.877  51.642  1.00  0.00           C  
ATOM   3053  CE1 PHE A 193     133.924  28.043  54.128  1.00  0.00           C  
ATOM   3054  CE2 PHE A 193     133.877  26.087  52.733  1.00  0.00           C  
ATOM   3055  CZ  PHE A 193     134.070  26.671  53.980  1.00  0.00           C  
ATOM   3056  H   PHE A 193     133.012  30.606  48.514  1.00  0.00           H  
ATOM   3057  HA  PHE A 193     134.800  30.390  50.730  1.00  0.00           H  
ATOM   3058 1HB  PHE A 193     132.385  29.885  50.886  1.00  0.00           H  
ATOM   3059 2HB  PHE A 193     132.595  28.495  49.833  1.00  0.00           H  
ATOM   3060  HD1 PHE A 193     133.468  29.904  53.145  1.00  0.00           H  
ATOM   3061  HD2 PHE A 193     133.388  26.420  50.663  1.00  0.00           H  
ATOM   3062  HE1 PHE A 193     134.073  28.507  55.102  1.00  0.00           H  
ATOM   3063  HE2 PHE A 193     133.992  25.010  52.613  1.00  0.00           H  
ATOM   3064  HZ  PHE A 193     134.337  26.055  54.837  1.00  0.00           H  
ATOM   3065  N   PHE A 194     135.081  27.949  48.526  1.00  0.00           N  
ATOM   3066  CA  PHE A 194     135.922  26.819  48.157  1.00  0.00           C  
ATOM   3067  C   PHE A 194     137.349  27.276  47.883  1.00  0.00           C  
ATOM   3068  O   PHE A 194     138.300  26.759  48.469  1.00  0.00           O  
ATOM   3069  CB  PHE A 194     135.350  26.094  46.934  1.00  0.00           C  
ATOM   3070  CG  PHE A 194     136.118  24.859  46.547  1.00  0.00           C  
ATOM   3071  CD1 PHE A 194     136.144  23.752  47.381  1.00  0.00           C  
ATOM   3072  CD2 PHE A 194     136.826  24.810  45.352  1.00  0.00           C  
ATOM   3073  CE1 PHE A 194     136.864  22.611  47.031  1.00  0.00           C  
ATOM   3074  CE2 PHE A 194     137.550  23.675  44.992  1.00  0.00           C  
ATOM   3075  CZ  PHE A 194     137.568  22.575  45.833  1.00  0.00           C  
ATOM   3076  H   PHE A 194     134.293  28.189  47.941  1.00  0.00           H  
ATOM   3077  HA  PHE A 194     135.948  26.119  48.994  1.00  0.00           H  
ATOM   3078 1HB  PHE A 194     134.318  25.805  47.132  1.00  0.00           H  
ATOM   3079 2HB  PHE A 194     135.342  26.771  46.081  1.00  0.00           H  
ATOM   3080  HD1 PHE A 194     135.591  23.780  48.321  1.00  0.00           H  
ATOM   3081  HD2 PHE A 194     136.810  25.678  44.692  1.00  0.00           H  
ATOM   3082  HE1 PHE A 194     136.875  21.748  47.697  1.00  0.00           H  
ATOM   3083  HE2 PHE A 194     138.101  23.652  44.052  1.00  0.00           H  
ATOM   3084  HZ  PHE A 194     138.133  21.685  45.558  1.00  0.00           H  
ATOM   3085  N   ILE A 195     137.484  28.279  47.022  1.00  0.00           N  
ATOM   3086  CA  ILE A 195     138.790  28.801  46.652  1.00  0.00           C  
ATOM   3087  C   ILE A 195     139.617  29.288  47.838  1.00  0.00           C  
ATOM   3088  O   ILE A 195     140.732  28.820  48.048  1.00  0.00           O  
ATOM   3089  CB  ILE A 195     138.633  29.955  45.645  1.00  0.00           C  
ATOM   3090  CG1 ILE A 195     138.063  29.436  44.322  1.00  0.00           C  
ATOM   3091  CG2 ILE A 195     139.967  30.649  45.418  1.00  0.00           C  
ATOM   3092  CD1 ILE A 195     137.662  30.529  43.359  1.00  0.00           C  
ATOM   3093  H   ILE A 195     136.656  28.690  46.615  1.00  0.00           H  
ATOM   3094  HA  ILE A 195     139.363  28.000  46.186  1.00  0.00           H  
ATOM   3095  HB  ILE A 195     137.918  30.681  46.033  1.00  0.00           H  
ATOM   3096 1HG1 ILE A 195     138.802  28.803  43.832  1.00  0.00           H  
ATOM   3097 2HG1 ILE A 195     137.186  28.819  44.521  1.00  0.00           H  
ATOM   3098 1HG2 ILE A 195     139.838  31.461  44.703  1.00  0.00           H  
ATOM   3099 2HG2 ILE A 195     140.333  31.050  46.362  1.00  0.00           H  
ATOM   3100 3HG2 ILE A 195     140.688  29.931  45.025  1.00  0.00           H  
ATOM   3101 1HD1 ILE A 195     137.268  30.083  42.446  1.00  0.00           H  
ATOM   3102 2HD1 ILE A 195     136.896  31.155  43.817  1.00  0.00           H  
ATOM   3103 3HD1 ILE A 195     138.532  31.138  43.118  1.00  0.00           H  
ATOM   3104  N   SER A 196     139.058  30.197  48.631  1.00  0.00           N  
ATOM   3105  CA  SER A 196     139.805  30.794  49.734  1.00  0.00           C  
ATOM   3106  C   SER A 196     139.905  30.008  51.041  1.00  0.00           C  
ATOM   3107  O   SER A 196     140.963  29.990  51.670  1.00  0.00           O  
ATOM   3108  CB  SER A 196     139.310  32.224  50.009  1.00  0.00           C  
ATOM   3109  OG  SER A 196     137.963  32.238  50.445  1.00  0.00           O  
ATOM   3110  H   SER A 196     138.102  30.482  48.473  1.00  0.00           H  
ATOM   3111  HA  SER A 196     140.859  30.839  49.454  1.00  0.00           H  
ATOM   3112 1HB  SER A 196     139.939  32.687  50.770  1.00  0.00           H  
ATOM   3113 2HB  SER A 196     139.401  32.821  49.103  1.00  0.00           H  
ATOM   3114  HG  SER A 196     137.452  31.842  49.736  1.00  0.00           H  
ATOM   3115  N   SER A 197     138.823  29.350  51.443  1.00  0.00           N  
ATOM   3116  CA  SER A 197     138.823  28.575  52.681  1.00  0.00           C  
ATOM   3117  C   SER A 197     139.181  27.092  52.576  1.00  0.00           C  
ATOM   3118  O   SER A 197     139.624  26.491  53.562  1.00  0.00           O  
ATOM   3119  CB  SER A 197     137.453  28.692  53.319  1.00  0.00           C  
ATOM   3120  OG  SER A 197     137.186  30.015  53.696  1.00  0.00           O  
ATOM   3121  H   SER A 197     137.982  29.384  50.884  1.00  0.00           H  
ATOM   3122  HA  SER A 197     139.607  28.963  53.333  1.00  0.00           H  
ATOM   3123 1HB  SER A 197     136.694  28.352  52.615  1.00  0.00           H  
ATOM   3124 2HB  SER A 197     137.402  28.045  54.193  1.00  0.00           H  
ATOM   3125  HG  SER A 197     136.912  30.469  52.896  1.00  0.00           H  
ATOM   3126  N   ILE A 198     139.011  26.497  51.397  1.00  0.00           N  
ATOM   3127  CA  ILE A 198     139.321  25.081  51.241  1.00  0.00           C  
ATOM   3128  C   ILE A 198     140.481  24.712  50.323  1.00  0.00           C  
ATOM   3129  O   ILE A 198     141.471  24.144  50.781  1.00  0.00           O  
ATOM   3130  CB  ILE A 198     138.067  24.343  50.737  1.00  0.00           C  
ATOM   3131  CG1 ILE A 198     136.889  24.584  51.686  1.00  0.00           C  
ATOM   3132  CG2 ILE A 198     138.345  22.855  50.596  1.00  0.00           C  
ATOM   3133  CD1 ILE A 198     137.136  24.104  53.098  1.00  0.00           C  
ATOM   3134  H   ILE A 198     138.667  27.016  50.602  1.00  0.00           H  
ATOM   3135  HA  ILE A 198     139.662  24.694  52.200  1.00  0.00           H  
ATOM   3136  HB  ILE A 198     137.775  24.743  49.766  1.00  0.00           H  
ATOM   3137 1HG1 ILE A 198     136.662  25.649  51.722  1.00  0.00           H  
ATOM   3138 2HG1 ILE A 198     136.004  24.074  51.304  1.00  0.00           H  
ATOM   3139 1HG2 ILE A 198     137.448  22.349  50.240  1.00  0.00           H  
ATOM   3140 2HG2 ILE A 198     139.155  22.703  49.883  1.00  0.00           H  
ATOM   3141 3HG2 ILE A 198     138.633  22.445  51.564  1.00  0.00           H  
ATOM   3142 1HD1 ILE A 198     136.257  24.308  53.711  1.00  0.00           H  
ATOM   3143 2HD1 ILE A 198     137.330  23.031  53.090  1.00  0.00           H  
ATOM   3144 3HD1 ILE A 198     137.996  24.626  53.515  1.00  0.00           H  
ATOM   3145  N   TYR A 199     140.359  25.032  49.037  1.00  0.00           N  
ATOM   3146  CA  TYR A 199     141.359  24.629  48.053  1.00  0.00           C  
ATOM   3147  C   TYR A 199     142.735  25.271  48.207  1.00  0.00           C  
ATOM   3148  O   TYR A 199     143.757  24.606  48.037  1.00  0.00           O  
ATOM   3149  CB  TYR A 199     140.832  24.841  46.633  1.00  0.00           C  
ATOM   3150  CG  TYR A 199     141.495  23.942  45.613  1.00  0.00           C  
ATOM   3151  CD1 TYR A 199     141.424  22.553  45.726  1.00  0.00           C  
ATOM   3152  CD2 TYR A 199     142.187  24.478  44.528  1.00  0.00           C  
ATOM   3153  CE1 TYR A 199     142.027  21.717  44.783  1.00  0.00           C  
ATOM   3154  CE2 TYR A 199     142.792  23.654  43.579  1.00  0.00           C  
ATOM   3155  CZ  TYR A 199     142.708  22.275  43.713  1.00  0.00           C  
ATOM   3156  OH  TYR A 199     143.312  21.454  42.784  1.00  0.00           O  
ATOM   3157  H   TYR A 199     139.557  25.565  48.734  1.00  0.00           H  
ATOM   3158  HA  TYR A 199     141.571  23.569  48.190  1.00  0.00           H  
ATOM   3159 1HB  TYR A 199     139.757  24.655  46.612  1.00  0.00           H  
ATOM   3160 2HB  TYR A 199     140.991  25.877  46.337  1.00  0.00           H  
ATOM   3161  HD1 TYR A 199     140.892  22.101  46.563  1.00  0.00           H  
ATOM   3162  HD2 TYR A 199     142.263  25.559  44.410  1.00  0.00           H  
ATOM   3163  HE1 TYR A 199     141.959  20.635  44.891  1.00  0.00           H  
ATOM   3164  HE2 TYR A 199     143.329  24.093  42.738  1.00  0.00           H  
ATOM   3165  HH  TYR A 199     143.160  20.536  43.022  1.00  0.00           H  
ATOM   3166  N   ASP A 200     142.759  26.557  48.538  1.00  0.00           N  
ATOM   3167  CA  ASP A 200     144.007  27.253  48.826  1.00  0.00           C  
ATOM   3168  C   ASP A 200     144.752  26.571  49.971  1.00  0.00           C  
ATOM   3169  O   ASP A 200     145.981  26.495  49.970  1.00  0.00           O  
ATOM   3170  CB  ASP A 200     143.714  28.711  49.182  1.00  0.00           C  
ATOM   3171  CG  ASP A 200     144.966  29.515  49.424  1.00  0.00           C  
ATOM   3172  OD1 ASP A 200     145.749  29.709  48.467  1.00  0.00           O  
ATOM   3173  OD2 ASP A 200     145.161  29.958  50.574  1.00  0.00           O1-
ATOM   3174  H   ASP A 200     141.888  27.066  48.591  1.00  0.00           H  
ATOM   3175  HA  ASP A 200     144.633  27.224  47.933  1.00  0.00           H  
ATOM   3176 1HB  ASP A 200     143.149  29.176  48.375  1.00  0.00           H  
ATOM   3177 2HB  ASP A 200     143.095  28.749  50.079  1.00  0.00           H  
ATOM   3178  N   LYS A 201     143.992  26.048  50.929  1.00  0.00           N  
ATOM   3179  CA  LYS A 201     144.565  25.428  52.120  1.00  0.00           C  
ATOM   3180  C   LYS A 201     144.751  23.916  51.983  1.00  0.00           C  
ATOM   3181  O   LYS A 201     145.183  23.246  52.923  1.00  0.00           O  
ATOM   3182  CB  LYS A 201     143.702  25.757  53.342  1.00  0.00           C  
ATOM   3183  CG  LYS A 201     143.654  27.245  53.653  1.00  0.00           C  
ATOM   3184  CD  LYS A 201     142.774  27.555  54.850  1.00  0.00           C  
ATOM   3185  CE  LYS A 201     142.706  29.059  55.095  1.00  0.00           C  
ATOM   3186  NZ  LYS A 201     141.809  29.417  56.234  1.00  0.00           N1+
ATOM   3187  H   LYS A 201     142.988  26.082  50.827  1.00  0.00           H  
ATOM   3188  HA  LYS A 201     145.566  25.832  52.273  1.00  0.00           H  
ATOM   3189 1HB  LYS A 201     142.684  25.404  53.174  1.00  0.00           H  
ATOM   3190 2HB  LYS A 201     144.091  25.232  54.214  1.00  0.00           H  
ATOM   3191 1HG  LYS A 201     144.662  27.606  53.862  1.00  0.00           H  
ATOM   3192 2HG  LYS A 201     143.266  27.785  52.790  1.00  0.00           H  
ATOM   3193 1HD  LYS A 201     141.769  27.173  54.672  1.00  0.00           H  
ATOM   3194 2HD  LYS A 201     143.179  27.065  55.736  1.00  0.00           H  
ATOM   3195 1HE  LYS A 201     143.703  29.439  55.310  1.00  0.00           H  
ATOM   3196 2HE  LYS A 201     142.337  29.557  54.199  1.00  0.00           H  
ATOM   3197 1HZ  LYS A 201     141.799  30.420  56.353  1.00  0.00           H  
ATOM   3198 2HZ  LYS A 201     140.872  29.091  56.041  1.00  0.00           H  
ATOM   3199 3HZ  LYS A 201     142.149  28.981  57.080  1.00  0.00           H  
ATOM   3200  N   GLU A 202     144.438  23.386  50.804  1.00  0.00           N  
ATOM   3201  CA  GLU A 202     144.525  21.952  50.553  1.00  0.00           C  
ATOM   3202  C   GLU A 202     145.967  21.570  50.230  1.00  0.00           C  
ATOM   3203  O   GLU A 202     146.568  22.113  49.305  1.00  0.00           O  
ATOM   3204  CB  GLU A 202     143.606  21.568  49.390  1.00  0.00           C  
ATOM   3205  CG  GLU A 202     143.509  20.076  49.128  1.00  0.00           C  
ATOM   3206  CD  GLU A 202     142.773  19.348  50.232  1.00  0.00           C  
ATOM   3207  OE1 GLU A 202     141.586  19.668  50.463  1.00  0.00           O  
ATOM   3208  OE2 GLU A 202     143.388  18.466  50.875  1.00  0.00           O1-
ATOM   3209  H   GLU A 202     144.132  23.998  50.061  1.00  0.00           H  
ATOM   3210  HA  GLU A 202     144.200  21.424  51.450  1.00  0.00           H  
ATOM   3211 1HB  GLU A 202     142.599  21.938  49.585  1.00  0.00           H  
ATOM   3212 2HB  GLU A 202     143.958  22.045  48.475  1.00  0.00           H  
ATOM   3213 1HG  GLU A 202     142.987  19.917  48.184  1.00  0.00           H  
ATOM   3214 2HG  GLU A 202     144.514  19.669  49.029  1.00  0.00           H  
ATOM   3215  N   GLN A 203     146.514  20.632  50.996  1.00  0.00           N  
ATOM   3216  CA  GLN A 203     147.878  20.153  50.790  1.00  0.00           C  
ATOM   3217  C   GLN A 203     148.136  19.662  49.362  1.00  0.00           C  
ATOM   3218  O   GLN A 203     149.163  19.984  48.760  1.00  0.00           O  
ATOM   3219  CB  GLN A 203     148.180  19.029  51.784  1.00  0.00           C  
ATOM   3220  CG  GLN A 203     149.598  18.491  51.713  1.00  0.00           C  
ATOM   3221  CD  GLN A 203     149.681  17.033  52.122  1.00  0.00           C  
ATOM   3222  NE2 GLN A 203     150.293  16.213  51.267  1.00  0.00           N  
ATOM   3223  OE1 GLN A 203     149.195  16.643  53.181  1.00  0.00           O  
ATOM   3224  H   GLN A 203     145.963  20.239  51.745  1.00  0.00           H  
ATOM   3225  HA  GLN A 203     148.565  20.980  50.967  1.00  0.00           H  
ATOM   3226 1HB  GLN A 203     148.008  19.386  52.800  1.00  0.00           H  
ATOM   3227 2HB  GLN A 203     147.498  18.197  51.610  1.00  0.00           H  
ATOM   3228 1HG  GLN A 203     149.959  18.581  50.689  1.00  0.00           H  
ATOM   3229 2HG  GLN A 203     150.230  19.072  52.384  1.00  0.00           H  
ATOM   3230 1HE2 GLN A 203     150.379  15.239  51.483  1.00  0.00           H  
ATOM   3231 2HE2 GLN A 203     150.666  16.570  50.411  1.00  0.00           H  
ATOM   3232  N   SER A 204     147.198  18.885  48.828  1.00  0.00           N  
ATOM   3233  CA  SER A 204     147.347  18.283  47.503  1.00  0.00           C  
ATOM   3234  C   SER A 204     146.777  19.144  46.380  1.00  0.00           C  
ATOM   3235  O   SER A 204     146.568  18.662  45.266  1.00  0.00           O  
ATOM   3236  CB  SER A 204     146.673  16.925  47.484  1.00  0.00           C  
ATOM   3237  OG  SER A 204     145.298  17.043  47.726  1.00  0.00           O  
ATOM   3238  H   SER A 204     146.357  18.706  49.357  1.00  0.00           H  
ATOM   3239  HA  SER A 204     148.412  18.164  47.295  1.00  0.00           H  
ATOM   3240 1HB  SER A 204     146.836  16.452  46.516  1.00  0.00           H  
ATOM   3241 2HB  SER A 204     147.124  16.285  48.241  1.00  0.00           H  
ATOM   3242  HG  SER A 204     145.215  17.447  48.593  1.00  0.00           H  
ATOM   3243  N   LYS A 205     146.544  20.421  46.668  1.00  0.00           N  
ATOM   3244  CA  LYS A 205     146.041  21.366  45.677  1.00  0.00           C  
ATOM   3245  C   LYS A 205     146.868  21.422  44.404  1.00  0.00           C  
ATOM   3246  O   LYS A 205     148.093  21.319  44.438  1.00  0.00           O  
ATOM   3247  CB  LYS A 205     145.979  22.775  46.271  1.00  0.00           C  
ATOM   3248  CG  LYS A 205     147.337  23.343  46.648  1.00  0.00           C  
ATOM   3249  CD  LYS A 205     147.210  24.709  47.283  1.00  0.00           C  
ATOM   3250  CE  LYS A 205     148.540  25.185  47.850  1.00  0.00           C  
ATOM   3251  NZ  LYS A 205     149.582  25.322  46.798  1.00  0.00           N1+
ATOM   3252  H   LYS A 205     146.724  20.743  47.609  1.00  0.00           H  
ATOM   3253  HA  LYS A 205     145.033  21.063  45.390  1.00  0.00           H  
ATOM   3254 1HB  LYS A 205     145.515  23.453  45.554  1.00  0.00           H  
ATOM   3255 2HB  LYS A 205     145.355  22.766  47.165  1.00  0.00           H  
ATOM   3256 1HG  LYS A 205     147.829  22.671  47.352  1.00  0.00           H  
ATOM   3257 2HG  LYS A 205     147.957  23.424  45.756  1.00  0.00           H  
ATOM   3258 1HD  LYS A 205     146.866  25.427  46.537  1.00  0.00           H  
ATOM   3259 2HD  LYS A 205     146.477  24.669  48.089  1.00  0.00           H  
ATOM   3260 1HE  LYS A 205     148.404  26.150  48.335  1.00  0.00           H  
ATOM   3261 2HE  LYS A 205     148.892  24.474  48.598  1.00  0.00           H  
ATOM   3262 1HZ  LYS A 205     150.445  25.638  47.217  1.00  0.00           H  
ATOM   3263 2HZ  LYS A 205     149.732  24.427  46.353  1.00  0.00           H  
ATOM   3264 3HZ  LYS A 205     149.277  25.994  46.108  1.00  0.00           H  
ATOM   3265  N   ASN A 206     146.178  21.570  43.279  1.00  0.00           N  
ATOM   3266  CA  ASN A 206     146.832  21.771  41.999  1.00  0.00           C  
ATOM   3267  C   ASN A 206     147.035  23.277  41.898  1.00  0.00           C  
ATOM   3268  O   ASN A 206     146.072  24.044  41.841  1.00  0.00           O  
ATOM   3269  CB  ASN A 206     145.958  21.265  40.851  1.00  0.00           C  
ATOM   3270  CG  ASN A 206     146.612  21.451  39.496  1.00  0.00           C  
ATOM   3271  ND2 ASN A 206     146.969  20.347  38.849  1.00  0.00           N  
ATOM   3272  OD1 ASN A 206     146.789  22.576  39.034  1.00  0.00           O  
ATOM   3273  H   ASN A 206     145.169  21.542  43.317  1.00  0.00           H  
ATOM   3274  HA  ASN A 206     147.766  21.207  41.995  1.00  0.00           H  
ATOM   3275 1HB  ASN A 206     145.744  20.205  40.997  1.00  0.00           H  
ATOM   3276 2HB  ASN A 206     145.005  21.795  40.858  1.00  0.00           H  
ATOM   3277 1HD2 ASN A 206     147.404  20.413  37.951  1.00  0.00           H  
ATOM   3278 2HD2 ASN A 206     146.802  19.451  39.260  1.00  0.00           H  
ATOM   3279  N   ASN A 207     148.297  23.690  41.898  1.00  0.00           N  
ATOM   3280  CA  ASN A 207     148.660  25.097  41.839  1.00  0.00           C  
ATOM   3281  C   ASN A 207     148.157  25.844  40.609  1.00  0.00           C  
ATOM   3282  O   ASN A 207     147.787  27.014  40.709  1.00  0.00           O  
ATOM   3283  CB  ASN A 207     150.171  25.239  41.964  1.00  0.00           C  
ATOM   3284  CG  ASN A 207     150.675  24.851  43.335  1.00  0.00           C  
ATOM   3285  ND2 ASN A 207     151.323  23.691  43.427  1.00  0.00           N  
ATOM   3286  OD1 ASN A 207     150.472  25.578  44.307  1.00  0.00           O  
ATOM   3287  H   ASN A 207     149.028  22.994  41.941  1.00  0.00           H  
ATOM   3288  HA  ASN A 207     148.183  25.613  42.673  1.00  0.00           H  
ATOM   3289 1HB  ASN A 207     150.659  24.611  41.218  1.00  0.00           H  
ATOM   3290 2HB  ASN A 207     150.458  26.271  41.762  1.00  0.00           H  
ATOM   3291 1HD2 ASN A 207     151.678  23.385  44.311  1.00  0.00           H  
ATOM   3292 2HD2 ASN A 207     151.454  23.125  42.614  1.00  0.00           H  
ATOM   3293  N   VAL A 208     148.146  25.180  39.456  1.00  0.00           N  
ATOM   3294  CA  VAL A 208     147.663  25.799  38.220  1.00  0.00           C  
ATOM   3295  C   VAL A 208     146.165  26.101  38.304  1.00  0.00           C  
ATOM   3296  O   VAL A 208     145.715  27.165  37.874  1.00  0.00           O  
ATOM   3297  CB  VAL A 208     147.931  24.874  37.018  1.00  0.00           C  
ATOM   3298  CG1 VAL A 208     147.289  25.438  35.759  1.00  0.00           C  
ATOM   3299  CG2 VAL A 208     149.430  24.697  36.826  1.00  0.00           C  
ATOM   3300  H   VAL A 208     148.479  24.226  39.431  1.00  0.00           H  
ATOM   3301  HA  VAL A 208     148.195  26.739  38.073  1.00  0.00           H  
ATOM   3302  HB  VAL A 208     147.471  23.905  37.207  1.00  0.00           H  
ATOM   3303 1HG1 VAL A 208     147.489  24.772  34.919  1.00  0.00           H  
ATOM   3304 2HG1 VAL A 208     146.212  25.522  35.906  1.00  0.00           H  
ATOM   3305 3HG1 VAL A 208     147.706  26.422  35.547  1.00  0.00           H  
ATOM   3306 1HG2 VAL A 208     149.612  24.042  35.975  1.00  0.00           H  
ATOM   3307 2HG2 VAL A 208     149.891  25.668  36.642  1.00  0.00           H  
ATOM   3308 3HG2 VAL A 208     149.862  24.254  37.723  1.00  0.00           H  
ATOM   3309  N   LEU A 209     145.401  25.157  38.854  1.00  0.00           N  
ATOM   3310  CA  LEU A 209     143.957  25.318  38.994  1.00  0.00           C  
ATOM   3311  C   LEU A 209     143.620  26.404  40.013  1.00  0.00           C  
ATOM   3312  O   LEU A 209     142.681  27.174  39.809  1.00  0.00           O  
ATOM   3313  CB  LEU A 209     143.296  23.999  39.405  1.00  0.00           C  
ATOM   3314  CG  LEU A 209     143.285  22.856  38.387  1.00  0.00           C  
ATOM   3315  CD1 LEU A 209     142.638  21.632  39.010  1.00  0.00           C  
ATOM   3316  CD2 LEU A 209     142.539  23.271  37.128  1.00  0.00           C  
ATOM   3317  H   LEU A 209     145.836  24.307  39.184  1.00  0.00           H  
ATOM   3318  HA  LEU A 209     143.548  25.622  38.031  1.00  0.00           H  
ATOM   3319 1HB  LEU A 209     143.801  23.619  40.292  1.00  0.00           H  
ATOM   3320 2HB  LEU A 209     142.256  24.197  39.662  1.00  0.00           H  
ATOM   3321  HG  LEU A 209     144.310  22.596  38.121  1.00  0.00           H  
ATOM   3322 1HD1 LEU A 209     142.629  20.817  38.287  1.00  0.00           H  
ATOM   3323 2HD1 LEU A 209     143.206  21.329  39.890  1.00  0.00           H  
ATOM   3324 3HD1 LEU A 209     141.616  21.870  39.302  1.00  0.00           H  
ATOM   3325 1HD2 LEU A 209     142.543  22.446  36.415  1.00  0.00           H  
ATOM   3326 2HD2 LEU A 209     141.511  23.527  37.382  1.00  0.00           H  
ATOM   3327 3HD2 LEU A 209     143.030  24.137  36.683  1.00  0.00           H  
ATOM   3328  N   LEU A 210     144.387  26.466  41.100  1.00  0.00           N  
ATOM   3329  CA  LEU A 210     144.183  27.476  42.143  1.00  0.00           C  
ATOM   3330  C   LEU A 210     144.484  28.877  41.616  1.00  0.00           C  
ATOM   3331  O   LEU A 210     143.709  29.808  41.836  1.00  0.00           O  
ATOM   3332  CB  LEU A 210     145.075  27.178  43.355  1.00  0.00           C  
ATOM   3333  CG  LEU A 210     144.950  28.158  44.529  1.00  0.00           C  
ATOM   3334  CD1 LEU A 210     143.534  28.109  45.085  1.00  0.00           C  
ATOM   3335  CD2 LEU A 210     145.971  27.800  45.599  1.00  0.00           C  
ATOM   3336  H   LEU A 210     145.133  25.793  41.207  1.00  0.00           H  
ATOM   3337  HA  LEU A 210     143.140  27.447  42.453  1.00  0.00           H  
ATOM   3338 1HB  LEU A 210     144.834  26.184  43.727  1.00  0.00           H  
ATOM   3339 2HB  LEU A 210     146.115  27.180  43.030  1.00  0.00           H  
ATOM   3340  HG  LEU A 210     145.135  29.173  44.177  1.00  0.00           H  
ATOM   3341 1HD1 LEU A 210     143.445  28.805  45.919  1.00  0.00           H  
ATOM   3342 2HD1 LEU A 210     142.826  28.388  44.303  1.00  0.00           H  
ATOM   3343 3HD1 LEU A 210     143.314  27.099  45.430  1.00  0.00           H  
ATOM   3344 1HD2 LEU A 210     145.883  28.497  46.433  1.00  0.00           H  
ATOM   3345 2HD2 LEU A 210     145.786  26.786  45.953  1.00  0.00           H  
ATOM   3346 3HD2 LEU A 210     146.975  27.861  45.180  1.00  0.00           H  
ATOM   3347  N   ARG A 211     145.615  29.016  40.926  1.00  0.00           N  
ATOM   3348  CA  ARG A 211     146.038  30.284  40.328  1.00  0.00           C  
ATOM   3349  C   ARG A 211     144.961  30.763  39.357  1.00  0.00           C  
ATOM   3350  O   ARG A 211     144.568  31.928  39.368  1.00  0.00           O  
ATOM   3351  CB  ARG A 211     147.358  30.080  39.575  1.00  0.00           C  
ATOM   3352  CG  ARG A 211     147.889  31.291  38.821  1.00  0.00           C  
ATOM   3353  CD  ARG A 211     148.464  32.342  39.755  1.00  0.00           C  
ATOM   3354  NE  ARG A 211     149.036  33.465  39.013  1.00  0.00           N  
ATOM   3355  CZ  ARG A 211     149.556  34.550  39.580  1.00  0.00           C  
ATOM   3356  NH1 ARG A 211     149.585  34.666  40.902  1.00  0.00           N1+
ATOM   3357  NH2 ARG A 211     150.025  35.532  38.825  1.00  0.00           N  
ATOM   3358  H   ARG A 211     146.200  28.200  40.816  1.00  0.00           H  
ATOM   3359  HA  ARG A 211     146.192  31.009  41.128  1.00  0.00           H  
ATOM   3360 1HB  ARG A 211     148.133  29.775  40.277  1.00  0.00           H  
ATOM   3361 2HB  ARG A 211     147.241  29.276  38.848  1.00  0.00           H  
ATOM   3362 1HG  ARG A 211     148.679  30.977  38.138  1.00  0.00           H  
ATOM   3363 2HG  ARG A 211     147.080  31.750  38.252  1.00  0.00           H  
ATOM   3364 1HD  ARG A 211     147.675  32.724  40.402  1.00  0.00           H  
ATOM   3365 2HD  ARG A 211     149.249  31.897  40.365  1.00  0.00           H  
ATOM   3366  HE  ARG A 211     149.035  33.411  38.003  1.00  0.00           H  
ATOM   3367 1HH1 ARG A 211     149.210  33.928  41.482  1.00  0.00           H  
ATOM   3368 2HH1 ARG A 211     149.981  35.491  41.328  1.00  0.00           H  
ATOM   3369 1HH2 ARG A 211     149.988  35.457  37.818  1.00  0.00           H  
ATOM   3370 2HH2 ARG A 211     150.420  36.355  39.256  1.00  0.00           H  
ATOM   3371  N   PHE A 212     144.482  29.836  38.533  1.00  0.00           N  
ATOM   3372  CA  PHE A 212     143.468  30.107  37.517  1.00  0.00           C  
ATOM   3373  C   PHE A 212     142.169  30.562  38.190  1.00  0.00           C  
ATOM   3374  O   PHE A 212     141.573  31.569  37.801  1.00  0.00           O  
ATOM   3375  CB  PHE A 212     143.238  28.823  36.704  1.00  0.00           C  
ATOM   3376  CG  PHE A 212     142.265  28.964  35.560  1.00  0.00           C  
ATOM   3377  CD1 PHE A 212     141.658  30.180  35.259  1.00  0.00           C  
ATOM   3378  CD2 PHE A 212     141.947  27.854  34.785  1.00  0.00           C  
ATOM   3379  CE1 PHE A 212     140.747  30.284  34.205  1.00  0.00           C  
ATOM   3380  CE2 PHE A 212     141.039  27.948  33.729  1.00  0.00           C  
ATOM   3381  CZ  PHE A 212     140.438  29.167  33.440  1.00  0.00           C  
ATOM   3382  H   PHE A 212     144.847  28.899  38.626  1.00  0.00           H  
ATOM   3383  HA  PHE A 212     143.838  30.895  36.860  1.00  0.00           H  
ATOM   3384 1HB  PHE A 212     144.185  28.479  36.291  1.00  0.00           H  
ATOM   3385 2HB  PHE A 212     142.863  28.039  37.361  1.00  0.00           H  
ATOM   3386  HD1 PHE A 212     141.901  31.058  35.858  1.00  0.00           H  
ATOM   3387  HD2 PHE A 212     142.419  26.897  35.014  1.00  0.00           H  
ATOM   3388  HE1 PHE A 212     140.278  31.243  33.983  1.00  0.00           H  
ATOM   3389  HE2 PHE A 212     140.800  27.068  33.133  1.00  0.00           H  
ATOM   3390  HZ  PHE A 212     139.728  29.247  32.619  1.00  0.00           H  
ATOM   3391  N   ALA A 213     141.768  29.830  39.224  1.00  0.00           N  
ATOM   3392  CA  ALA A 213     140.564  30.132  39.983  1.00  0.00           C  
ATOM   3393  C   ALA A 213     140.586  31.523  40.607  1.00  0.00           C  
ATOM   3394  O   ALA A 213     139.617  32.277  40.488  1.00  0.00           O  
ATOM   3395  CB  ALA A 213     140.355  29.079  41.059  1.00  0.00           C  
ATOM   3396  H   ALA A 213     142.328  29.032  39.488  1.00  0.00           H  
ATOM   3397  HA  ALA A 213     139.717  30.115  39.297  1.00  0.00           H  
ATOM   3398 1HB  ALA A 213     139.452  29.311  41.624  1.00  0.00           H  
ATOM   3399 2HB  ALA A 213     140.250  28.099  40.594  1.00  0.00           H  
ATOM   3400 3HB  ALA A 213     141.211  29.072  41.731  1.00  0.00           H  
ATOM   3401  N   LYS A 214     141.694  31.860  41.266  1.00  0.00           N  
ATOM   3402  CA  LYS A 214     141.842  33.161  41.910  1.00  0.00           C  
ATOM   3403  C   LYS A 214     141.809  34.327  40.924  1.00  0.00           C  
ATOM   3404  O   LYS A 214     141.104  35.309  41.144  1.00  0.00           O  
ATOM   3405  CB  LYS A 214     143.129  33.208  42.736  1.00  0.00           C  
ATOM   3406  CG  LYS A 214     143.092  32.379  44.005  1.00  0.00           C  
ATOM   3407  CD  LYS A 214     144.356  32.593  44.818  1.00  0.00           C  
ATOM   3408  CE  LYS A 214     144.357  31.745  46.077  1.00  0.00           C  
ATOM   3409  NZ  LYS A 214     145.586  31.968  46.887  1.00  0.00           N1+
ATOM   3410  H   LYS A 214     142.453  31.195  41.321  1.00  0.00           H  
ATOM   3411  HA  LYS A 214     140.994  33.315  42.578  1.00  0.00           H  
ATOM   3412 1HB  LYS A 214     143.963  32.854  42.130  1.00  0.00           H  
ATOM   3413 2HB  LYS A 214     143.343  34.240  43.017  1.00  0.00           H  
ATOM   3414 1HG  LYS A 214     142.225  32.665  44.602  1.00  0.00           H  
ATOM   3415 2HG  LYS A 214     143.001  31.324  43.747  1.00  0.00           H  
ATOM   3416 1HD  LYS A 214     145.226  32.331  44.214  1.00  0.00           H  
ATOM   3417 2HD  LYS A 214     144.435  33.643  45.100  1.00  0.00           H  
ATOM   3418 1HE  LYS A 214     143.485  31.991  46.681  1.00  0.00           H  
ATOM   3419 2HE  LYS A 214     144.299  30.691  45.806  1.00  0.00           H  
ATOM   3420 1HZ  LYS A 214     145.553  31.389  47.714  1.00  0.00           H  
ATOM   3421 2HZ  LYS A 214     146.399  31.726  46.339  1.00  0.00           H  
ATOM   3422 3HZ  LYS A 214     145.639  32.939  47.157  1.00  0.00           H  
ATOM   3423  N   LEU A 215     142.566  34.212  39.837  1.00  0.00           N  
ATOM   3424  CA  LEU A 215     142.643  35.278  38.842  1.00  0.00           C  
ATOM   3425  C   LEU A 215     141.300  35.512  38.166  1.00  0.00           C  
ATOM   3426  O   LEU A 215     140.871  36.656  37.999  1.00  0.00           O  
ATOM   3427  CB  LEU A 215     143.685  34.949  37.772  1.00  0.00           C  
ATOM   3428  CG  LEU A 215     145.163  34.924  38.155  1.00  0.00           C  
ATOM   3429  CD1 LEU A 215     145.970  34.455  36.960  1.00  0.00           C  
ATOM   3430  CD2 LEU A 215     145.617  36.305  38.588  1.00  0.00           C  
ATOM   3431  H   LEU A 215     143.101  33.367  39.694  1.00  0.00           H  
ATOM   3432  HA  LEU A 215     142.941  36.198  39.344  1.00  0.00           H  
ATOM   3433 1HB  LEU A 215     143.467  33.963  37.366  1.00  0.00           H  
ATOM   3434 2HB  LEU A 215     143.598  35.678  36.967  1.00  0.00           H  
ATOM   3435  HG  LEU A 215     145.314  34.226  38.979  1.00  0.00           H  
ATOM   3436 1HD1 LEU A 215     147.028  34.432  37.221  1.00  0.00           H  
ATOM   3437 2HD1 LEU A 215     145.647  33.454  36.673  1.00  0.00           H  
ATOM   3438 3HD1 LEU A 215     145.817  35.139  36.126  1.00  0.00           H  
ATOM   3439 1HD2 LEU A 215     146.673  36.273  38.859  1.00  0.00           H  
ATOM   3440 2HD2 LEU A 215     145.474  37.009  37.768  1.00  0.00           H  
ATOM   3441 3HD2 LEU A 215     145.031  36.627  39.449  1.00  0.00           H  
ATOM   3442  N   ASP A 216     140.640  34.421  37.787  1.00  0.00           N  
ATOM   3443  CA  ASP A 216     139.351  34.484  37.107  1.00  0.00           C  
ATOM   3444  C   ASP A 216     138.277  35.130  37.981  1.00  0.00           C  
ATOM   3445  O   ASP A 216     137.560  36.029  37.535  1.00  0.00           O  
ATOM   3446  CB  ASP A 216     138.913  33.082  36.684  1.00  0.00           C  
ATOM   3447  CG  ASP A 216     137.797  33.106  35.662  1.00  0.00           C  
ATOM   3448  OD1 ASP A 216     138.108  33.210  34.455  1.00  0.00           O  
ATOM   3449  OD2 ASP A 216     136.615  33.024  36.063  1.00  0.00           O1-
ATOM   3450  H   ASP A 216     141.052  33.519  37.980  1.00  0.00           H  
ATOM   3451  HA  ASP A 216     139.459  35.104  36.216  1.00  0.00           H  
ATOM   3452 1HB  ASP A 216     139.765  32.547  36.263  1.00  0.00           H  
ATOM   3453 2HB  ASP A 216     138.577  32.525  37.559  1.00  0.00           H  
ATOM   3454  N   PHE A 217     138.198  34.697  39.235  1.00  0.00           N  
ATOM   3455  CA  PHE A 217     137.223  35.243  40.167  1.00  0.00           C  
ATOM   3456  C   PHE A 217     137.412  36.746  40.351  1.00  0.00           C  
ATOM   3457  O   PHE A 217     136.450  37.512  40.299  1.00  0.00           O  
ATOM   3458  CB  PHE A 217     137.327  34.539  41.521  1.00  0.00           C  
ATOM   3459  CG  PHE A 217     136.230  34.909  42.482  1.00  0.00           C  
ATOM   3460  CD1 PHE A 217     136.303  36.082  43.230  1.00  0.00           C  
ATOM   3461  CD2 PHE A 217     135.113  34.091  42.627  1.00  0.00           C  
ATOM   3462  CE1 PHE A 217     135.282  36.435  44.105  1.00  0.00           C  
ATOM   3463  CE2 PHE A 217     134.084  34.434  43.500  1.00  0.00           C  
ATOM   3464  CZ  PHE A 217     134.169  35.608  44.240  1.00  0.00           C  
ATOM   3465  H   PHE A 217     138.828  33.973  39.550  1.00  0.00           H  
ATOM   3466  HA  PHE A 217     136.224  35.075  39.762  1.00  0.00           H  
ATOM   3467 1HB  PHE A 217     137.301  33.460  41.373  1.00  0.00           H  
ATOM   3468 2HB  PHE A 217     138.282  34.782  41.985  1.00  0.00           H  
ATOM   3469  HD1 PHE A 217     137.175  36.729  43.123  1.00  0.00           H  
ATOM   3470  HD2 PHE A 217     135.049  33.171  42.045  1.00  0.00           H  
ATOM   3471  HE1 PHE A 217     135.353  37.356  44.683  1.00  0.00           H  
ATOM   3472  HE2 PHE A 217     133.214  33.786  43.606  1.00  0.00           H  
ATOM   3473  HZ  PHE A 217     133.367  35.880  44.925  1.00  0.00           H  
ATOM   3474  N   ASN A 218     138.660  37.158  40.557  1.00  0.00           N  
ATOM   3475  CA  ASN A 218     138.989  38.565  40.758  1.00  0.00           C  
ATOM   3476  C   ASN A 218     138.751  39.426  39.521  1.00  0.00           C  
ATOM   3477  O   ASN A 218     138.348  40.584  39.642  1.00  0.00           O  
ATOM   3478  CB  ASN A 218     140.429  38.699  41.217  1.00  0.00           C  
ATOM   3479  CG  ASN A 218     140.631  38.233  42.632  1.00  0.00           C  
ATOM   3480  ND2 ASN A 218     141.868  38.045  43.014  1.00  0.00           N  
ATOM   3481  OD1 ASN A 218     139.665  38.042  43.379  1.00  0.00           O  
ATOM   3482  H   ASN A 218     139.402  36.472  40.575  1.00  0.00           H  
ATOM   3483  HA  ASN A 218     138.322  38.971  41.521  1.00  0.00           H  
ATOM   3484 1HB  ASN A 218     141.076  38.118  40.559  1.00  0.00           H  
ATOM   3485 2HB  ASN A 218     140.739  39.742  41.143  1.00  0.00           H  
ATOM   3486 1HD2 ASN A 218     142.063  37.734  43.945  1.00  0.00           H  
ATOM   3487 2HD2 ASN A 218     142.619  38.211  42.375  1.00  0.00           H  
ATOM   3488  N   LEU A 219     139.001  38.859  38.342  1.00  0.00           N  
ATOM   3489  CA  LEU A 219     138.787  39.570  37.083  1.00  0.00           C  
ATOM   3490  C   LEU A 219     137.300  39.818  36.864  1.00  0.00           C  
ATOM   3491  O   LEU A 219     136.901  40.921  36.491  1.00  0.00           O  
ATOM   3492  CB  LEU A 219     139.361  38.769  35.908  1.00  0.00           C  
ATOM   3493  CG  LEU A 219     139.234  39.428  34.528  1.00  0.00           C  
ATOM   3494  CD1 LEU A 219     139.967  40.762  34.533  1.00  0.00           C  
ATOM   3495  CD2 LEU A 219     139.800  38.496  33.467  1.00  0.00           C  
ATOM   3496  H   LEU A 219     139.348  37.911  38.318  1.00  0.00           H  
ATOM   3497  HA  LEU A 219     139.298  40.530  37.137  1.00  0.00           H  
ATOM   3498 1HB  LEU A 219     140.419  38.590  36.093  1.00  0.00           H  
ATOM   3499 2HB  LEU A 219     138.854  37.805  35.863  1.00  0.00           H  
ATOM   3500  HG  LEU A 219     138.183  39.625  34.315  1.00  0.00           H  
ATOM   3501 1HD1 LEU A 219     139.876  41.231  33.553  1.00  0.00           H  
ATOM   3502 2HD1 LEU A 219     139.529  41.415  35.288  1.00  0.00           H  
ATOM   3503 3HD1 LEU A 219     141.019  40.598  34.760  1.00  0.00           H  
ATOM   3504 1HD2 LEU A 219     139.709  38.964  32.486  1.00  0.00           H  
ATOM   3505 2HD2 LEU A 219     140.851  38.299  33.678  1.00  0.00           H  
ATOM   3506 3HD2 LEU A 219     139.246  37.558  33.473  1.00  0.00           H  
ATOM   3507  N   LEU A 220     136.487  38.784  37.082  1.00  0.00           N  
ATOM   3508  CA  LEU A 220     135.039  38.909  36.931  1.00  0.00           C  
ATOM   3509  C   LEU A 220     134.493  39.880  37.966  1.00  0.00           C  
ATOM   3510  O   LEU A 220     133.558  40.621  37.685  1.00  0.00           O  
ATOM   3511  CB  LEU A 220     134.360  37.542  37.085  1.00  0.00           C  
ATOM   3512  CG  LEU A 220     134.608  36.544  35.947  1.00  0.00           C  
ATOM   3513  CD1 LEU A 220     133.836  35.260  36.220  1.00  0.00           C  
ATOM   3514  CD2 LEU A 220     134.185  37.166  34.625  1.00  0.00           C  
ATOM   3515  H   LEU A 220     136.878  37.895  37.359  1.00  0.00           H  
ATOM   3516  HA  LEU A 220     134.828  39.287  35.932  1.00  0.00           H  
ATOM   3517 1HB  LEU A 220     134.708  37.083  38.009  1.00  0.00           H  
ATOM   3518 2HB  LEU A 220     133.284  37.696  37.162  1.00  0.00           H  
ATOM   3519  HG  LEU A 220     135.668  36.293  35.907  1.00  0.00           H  
ATOM   3520 1HD1 LEU A 220     134.013  34.551  35.411  1.00  0.00           H  
ATOM   3521 2HD1 LEU A 220     134.173  34.826  37.161  1.00  0.00           H  
ATOM   3522 3HD1 LEU A 220     132.771  35.482  36.281  1.00  0.00           H  
ATOM   3523 1HD2 LEU A 220     134.362  36.457  33.815  1.00  0.00           H  
ATOM   3524 2HD2 LEU A 220     133.124  37.416  34.663  1.00  0.00           H  
ATOM   3525 3HD2 LEU A 220     134.764  38.072  34.446  1.00  0.00           H  
ATOM   3526  N   GLN A 221     135.079  39.870  39.162  1.00  0.00           N  
ATOM   3527  CA  GLN A 221     134.669  40.773  40.234  1.00  0.00           C  
ATOM   3528  C   GLN A 221     134.768  42.224  39.775  1.00  0.00           C  
ATOM   3529  O   GLN A 221     133.906  43.037  40.098  1.00  0.00           O  
ATOM   3530  CB  GLN A 221     135.534  40.559  41.475  1.00  0.00           C  
ATOM   3531  CG  GLN A 221     135.129  41.409  42.669  1.00  0.00           C  
ATOM   3532  CD  GLN A 221     136.000  41.154  43.881  1.00  0.00           C  
ATOM   3533  NE2 GLN A 221     135.442  40.480  44.876  1.00  0.00           N  
ATOM   3534  OE1 GLN A 221     137.164  41.560  43.921  1.00  0.00           O  
ATOM   3535  H   GLN A 221     135.831  39.216  39.330  1.00  0.00           H  
ATOM   3536  HA  GLN A 221     133.632  40.556  40.491  1.00  0.00           H  
ATOM   3537 1HB  GLN A 221     135.488  39.513  41.775  1.00  0.00           H  
ATOM   3538 2HB  GLN A 221     136.573  40.786  41.237  1.00  0.00           H  
ATOM   3539 1HG  GLN A 221     135.218  42.462  42.399  1.00  0.00           H  
ATOM   3540 2HG  GLN A 221     134.097  41.178  42.933  1.00  0.00           H  
ATOM   3541 1HE2 GLN A 221     135.969  40.281  45.703  1.00  0.00           H  
ATOM   3542 2HE2 GLN A 221     134.495  40.170  44.801  1.00  0.00           H  
ATOM   3543  N   MET A 222     135.824  42.538  39.022  1.00  0.00           N  
ATOM   3544  CA  MET A 222     136.023  43.879  38.475  1.00  0.00           C  
ATOM   3545  C   MET A 222     134.820  44.249  37.617  1.00  0.00           C  
ATOM   3546  O   MET A 222     134.280  45.346  37.737  1.00  0.00           O  
ATOM   3547  CB  MET A 222     137.296  43.938  37.628  1.00  0.00           C  
ATOM   3548  CG  MET A 222     138.587  43.769  38.412  1.00  0.00           C  
ATOM   3549  SD  MET A 222     140.045  43.720  37.334  1.00  0.00           S  
ATOM   3550  CE  MET A 222     141.284  43.089  38.465  1.00  0.00           C  
ATOM   3551  H   MET A 222     136.507  41.820  38.825  1.00  0.00           H  
ATOM   3552  HA  MET A 222     136.127  44.578  39.305  1.00  0.00           H  
ATOM   3553 1HB  MET A 222     137.264  43.158  36.869  1.00  0.00           H  
ATOM   3554 2HB  MET A 222     137.345  44.897  37.110  1.00  0.00           H  
ATOM   3555 1HG  MET A 222     138.699  44.597  39.112  1.00  0.00           H  
ATOM   3556 2HG  MET A 222     138.547  42.843  38.985  1.00  0.00           H  
ATOM   3557 1HE  MET A 222     142.240  43.003  37.947  1.00  0.00           H  
ATOM   3558 2HE  MET A 222     141.389  43.772  39.309  1.00  0.00           H  
ATOM   3559 3HE  MET A 222     140.979  42.107  38.829  1.00  0.00           H  
ATOM   3560  N   LEU A 223     134.407  43.323  36.751  1.00  0.00           N  
ATOM   3561  CA  LEU A 223     133.232  43.525  35.904  1.00  0.00           C  
ATOM   3562  C   LEU A 223     132.000  43.752  36.774  1.00  0.00           C  
ATOM   3563  O   LEU A 223     131.210  44.658  36.519  1.00  0.00           O  
ATOM   3564  CB  LEU A 223     133.002  42.317  34.993  1.00  0.00           C  
ATOM   3565  CG  LEU A 223     131.758  42.369  34.101  1.00  0.00           C  
ATOM   3566  CD1 LEU A 223     131.830  43.563  33.163  1.00  0.00           C  
ATOM   3567  CD2 LEU A 223     131.626  41.073  33.313  1.00  0.00           C  
ATOM   3568  H   LEU A 223     134.922  42.457  36.679  1.00  0.00           H  
ATOM   3569  HA  LEU A 223     133.403  44.401  35.278  1.00  0.00           H  
ATOM   3570 1HB  LEU A 223     133.866  42.203  34.342  1.00  0.00           H  
ATOM   3571 2HB  LEU A 223     132.921  41.424  35.614  1.00  0.00           H  
ATOM   3572  HG  LEU A 223     130.870  42.503  34.720  1.00  0.00           H  
ATOM   3573 1HD1 LEU A 223     130.940  43.588  32.535  1.00  0.00           H  
ATOM   3574 2HD1 LEU A 223     131.886  44.482  33.747  1.00  0.00           H  
ATOM   3575 3HD1 LEU A 223     132.715  43.478  32.533  1.00  0.00           H  
ATOM   3576 1HD2 LEU A 223     130.738  41.120  32.682  1.00  0.00           H  
ATOM   3577 2HD2 LEU A 223     132.509  40.936  32.688  1.00  0.00           H  
ATOM   3578 3HD2 LEU A 223     131.537  40.235  34.004  1.00  0.00           H  
ATOM   3579  N   HIS A 224     131.855  42.935  37.812  1.00  0.00           N  
ATOM   3580  CA  HIS A 224     130.688  43.000  38.684  1.00  0.00           C  
ATOM   3581  C   HIS A 224     130.655  44.362  39.361  1.00  0.00           C  
ATOM   3582  O   HIS A 224     129.590  44.964  39.512  1.00  0.00           O  
ATOM   3583  CB  HIS A 224     130.737  41.890  39.740  1.00  0.00           C  
ATOM   3584  CG  HIS A 224     130.696  40.505  39.169  1.00  0.00           C  
ATOM   3585  CD2 HIS A 224     130.235  40.041  37.982  1.00  0.00           C  
ATOM   3586  ND1 HIS A 224     131.189  39.409  39.841  1.00  0.00           N  
ATOM   3587  CE1 HIS A 224     131.037  38.330  39.094  1.00  0.00           C  
ATOM   3588  NE2 HIS A 224     130.461  38.686  37.962  1.00  0.00           N  
ATOM   3589  H   HIS A 224     132.573  42.251  38.001  1.00  0.00           H  
ATOM   3590  HA  HIS A 224     129.784  42.863  38.092  1.00  0.00           H  
ATOM   3591 1HB  HIS A 224     131.651  41.986  40.328  1.00  0.00           H  
ATOM   3592 2HB  HIS A 224     129.895  42.000  40.423  1.00  0.00           H  
ATOM   3593  HD2 HIS A 224     129.774  40.632  37.190  1.00  0.00           H  
ATOM   3594  HE1 HIS A 224     131.335  37.318  39.367  1.00  0.00           H  
ATOM   3595  HE2 HIS A 224     130.222  38.067  37.200  1.00  0.00           H  
ATOM   3596  N   LYS A 225     131.837  44.848  39.740  1.00  0.00           N  
ATOM   3597  CA  LYS A 225     131.987  46.166  40.350  1.00  0.00           C  
ATOM   3598  C   LYS A 225     131.537  47.265  39.385  1.00  0.00           C  
ATOM   3599  O   LYS A 225     130.835  48.198  39.783  1.00  0.00           O  
ATOM   3600  CB  LYS A 225     133.437  46.397  40.778  1.00  0.00           C  
ATOM   3601  CG  LYS A 225     133.851  45.637  42.031  1.00  0.00           C  
ATOM   3602  CD  LYS A 225     135.300  45.922  42.397  1.00  0.00           C  
ATOM   3603  CE  LYS A 225     135.638  45.390  43.782  1.00  0.00           C  
ATOM   3604  NZ  LYS A 225     137.042  45.697  44.169  1.00  0.00           N1+
ATOM   3605  H   LYS A 225     132.657  44.276  39.596  1.00  0.00           H  
ATOM   3606  HA  LYS A 225     131.360  46.208  41.241  1.00  0.00           H  
ATOM   3607 1HB  LYS A 225     134.107  46.101  39.971  1.00  0.00           H  
ATOM   3608 2HB  LYS A 225     133.597  47.459  40.963  1.00  0.00           H  
ATOM   3609 1HG  LYS A 225     133.211  45.930  42.864  1.00  0.00           H  
ATOM   3610 2HG  LYS A 225     133.732  44.567  41.864  1.00  0.00           H  
ATOM   3611 1HD  LYS A 225     135.960  45.452  41.666  1.00  0.00           H  
ATOM   3612 2HD  LYS A 225     135.475  46.998  42.379  1.00  0.00           H  
ATOM   3613 1HE  LYS A 225     134.966  45.835  44.515  1.00  0.00           H  
ATOM   3614 2HE  LYS A 225     135.497  44.310  43.801  1.00  0.00           H  
ATOM   3615 1HZ  LYS A 225     137.225  45.328  45.091  1.00  0.00           H  
ATOM   3616 2HZ  LYS A 225     137.675  45.273  43.505  1.00  0.00           H  
ATOM   3617 3HZ  LYS A 225     137.179  46.697  44.174  1.00  0.00           H  
ATOM   3618  N   GLN A 226     131.939  47.139  38.119  1.00  0.00           N  
ATOM   3619  CA  GLN A 226     131.595  48.120  37.089  1.00  0.00           C  
ATOM   3620  C   GLN A 226     130.083  48.171  36.909  1.00  0.00           C  
ATOM   3621  O   GLN A 226     129.492  49.251  36.847  1.00  0.00           O  
ATOM   3622  CB  GLN A 226     132.248  47.761  35.749  1.00  0.00           C  
ATOM   3623  CG  GLN A 226     133.752  47.952  35.702  1.00  0.00           C  
ATOM   3624  CD  GLN A 226     134.351  47.524  34.377  1.00  0.00           C  
ATOM   3625  NE2 GLN A 226     134.956  48.471  33.668  1.00  0.00           N  
ATOM   3626  OE1 GLN A 226     134.274  46.355  33.995  1.00  0.00           O  
ATOM   3627  H   GLN A 226     132.501  46.338  37.868  1.00  0.00           H  
ATOM   3628  HA  GLN A 226     131.967  49.095  37.402  1.00  0.00           H  
ATOM   3629 1HB  GLN A 226     132.039  46.718  35.510  1.00  0.00           H  
ATOM   3630 2HB  GLN A 226     131.812  48.371  34.958  1.00  0.00           H  
ATOM   3631 1HG  GLN A 226     133.979  49.007  35.854  1.00  0.00           H  
ATOM   3632 2HG  GLN A 226     134.208  47.354  36.492  1.00  0.00           H  
ATOM   3633 1HE2 GLN A 226     135.370  48.247  32.784  1.00  0.00           H  
ATOM   3634 2HE2 GLN A 226     134.998  49.407  34.016  1.00  0.00           H  
ATOM   3635  N   GLU A 227     129.470  46.993  36.835  1.00  0.00           N  
ATOM   3636  CA  GLU A 227     128.030  46.873  36.639  1.00  0.00           C  
ATOM   3637  C   GLU A 227     127.255  47.487  37.798  1.00  0.00           C  
ATOM   3638  O   GLU A 227     126.306  48.241  37.584  1.00  0.00           O  
ATOM   3639  CB  GLU A 227     127.646  45.405  36.479  1.00  0.00           C  
ATOM   3640  CG  GLU A 227     128.151  44.782  35.192  1.00  0.00           C  
ATOM   3641  CD  GLU A 227     127.943  43.284  35.137  1.00  0.00           C  
ATOM   3642  OE1 GLU A 227     127.505  42.695  36.143  1.00  0.00           O  
ATOM   3643  OE2 GLU A 227     128.231  42.688  34.084  1.00  0.00           O1-
ATOM   3644  H   GLU A 227     130.027  46.155  36.918  1.00  0.00           H  
ATOM   3645  HA  GLU A 227     127.759  47.410  35.729  1.00  0.00           H  
ATOM   3646 1HB  GLU A 227     128.045  44.832  37.316  1.00  0.00           H  
ATOM   3647 2HB  GLU A 227     126.561  45.308  36.504  1.00  0.00           H  
ATOM   3648 1HG  GLU A 227     127.631  45.239  34.351  1.00  0.00           H  
ATOM   3649 2HG  GLU A 227     129.214  44.999  35.088  1.00  0.00           H  
ATOM   3650  N   LEU A 228     127.673  47.174  39.023  1.00  0.00           N  
ATOM   3651  CA  LEU A 228     127.036  47.720  40.218  1.00  0.00           C  
ATOM   3652  C   LEU A 228     127.170  49.238  40.284  1.00  0.00           C  
ATOM   3653  O   LEU A 228     126.243  49.936  40.701  1.00  0.00           O  
ATOM   3654  CB  LEU A 228     127.633  47.076  41.471  1.00  0.00           C  
ATOM   3655  CG  LEU A 228     127.098  47.545  42.824  1.00  0.00           C  
ATOM   3656  CD1 LEU A 228     125.587  47.394  42.891  1.00  0.00           C  
ATOM   3657  CD2 LEU A 228     127.770  46.751  43.924  1.00  0.00           C  
ATOM   3658  H   LEU A 228     128.453  46.541  39.126  1.00  0.00           H  
ATOM   3659  HA  LEU A 228     125.972  47.492  40.177  1.00  0.00           H  
ATOM   3660 1HB  LEU A 228     127.466  46.001  41.421  1.00  0.00           H  
ATOM   3661 2HB  LEU A 228     128.708  47.256  41.476  1.00  0.00           H  
ATOM   3662  HG  LEU A 228     127.314  48.606  42.953  1.00  0.00           H  
ATOM   3663 1HD1 LEU A 228     125.230  47.735  43.863  1.00  0.00           H  
ATOM   3664 2HD1 LEU A 228     125.126  47.994  42.106  1.00  0.00           H  
ATOM   3665 3HD1 LEU A 228     125.319  46.348  42.753  1.00  0.00           H  
ATOM   3666 1HD2 LEU A 228     127.394  47.081  44.893  1.00  0.00           H  
ATOM   3667 2HD2 LEU A 228     127.553  45.691  43.793  1.00  0.00           H  
ATOM   3668 3HD2 LEU A 228     128.848  46.909  43.880  1.00  0.00           H  
ATOM   3669  N   ALA A 229     128.328  49.751  39.879  1.00  0.00           N  
ATOM   3670  CA  ALA A 229     128.570  51.192  39.871  1.00  0.00           C  
ATOM   3671  C   ALA A 229     127.588  51.875  38.912  1.00  0.00           C  
ATOM   3672  O   ALA A 229     126.970  52.876  39.259  1.00  0.00           O  
ATOM   3673  CB  ALA A 229     130.004  51.488  39.455  1.00  0.00           C  
ATOM   3674  H   ALA A 229     129.060  49.128  39.569  1.00  0.00           H  
ATOM   3675  HA  ALA A 229     128.412  51.568  40.882  1.00  0.00           H  
ATOM   3676 1HB  ALA A 229     130.167  52.566  39.454  1.00  0.00           H  
ATOM   3677 2HB  ALA A 229     130.691  51.017  40.158  1.00  0.00           H  
ATOM   3678 3HB  ALA A 229     130.181  51.094  38.456  1.00  0.00           H  
ATOM   3679  N   GLN A 230     127.440  51.290  37.723  1.00  0.00           N  
ATOM   3680  CA  GLN A 230     126.532  51.766  36.685  1.00  0.00           C  
ATOM   3681  C   GLN A 230     125.096  51.826  37.186  1.00  0.00           C  
ATOM   3682  O   GLN A 230     124.386  52.806  36.953  1.00  0.00           O  
ATOM   3683  CB  GLN A 230     126.629  50.827  35.479  1.00  0.00           C  
ATOM   3684  CG  GLN A 230     125.778  51.194  34.283  1.00  0.00           C  
ATOM   3685  CD  GLN A 230     125.963  50.224  33.135  1.00  0.00           C  
ATOM   3686  NE2 GLN A 230     124.924  50.065  32.319  1.00  0.00           N  
ATOM   3687  OE1 GLN A 230     127.022  49.615  32.984  1.00  0.00           O  
ATOM   3688  H   GLN A 230     128.000  50.468  37.548  1.00  0.00           H  
ATOM   3689  HA  GLN A 230     126.839  52.769  36.389  1.00  0.00           H  
ATOM   3690 1HB  GLN A 230     127.662  50.782  35.135  1.00  0.00           H  
ATOM   3691 2HB  GLN A 230     126.341  49.819  35.779  1.00  0.00           H  
ATOM   3692 1HG  GLN A 230     124.730  51.183  34.579  1.00  0.00           H  
ATOM   3693 2HG  GLN A 230     126.060  52.190  33.943  1.00  0.00           H  
ATOM   3694 1HE2 GLN A 230     124.988  49.437  31.543  1.00  0.00           H  
ATOM   3695 2HE2 GLN A 230     124.079  50.574  32.481  1.00  0.00           H  
ATOM   3696  N   VAL A 231     124.678  50.754  37.853  1.00  0.00           N  
ATOM   3697  CA  VAL A 231     123.335  50.669  38.421  1.00  0.00           C  
ATOM   3698  C   VAL A 231     123.154  51.642  39.577  1.00  0.00           C  
ATOM   3699  O   VAL A 231     122.076  52.208  39.764  1.00  0.00           O  
ATOM   3700  CB  VAL A 231     123.053  49.238  38.914  1.00  0.00           C  
ATOM   3701  CG1 VAL A 231     121.823  49.215  39.809  1.00  0.00           C  
ATOM   3702  CG2 VAL A 231     122.872  48.306  37.725  1.00  0.00           C  
ATOM   3703  H   VAL A 231     125.312  49.976  37.970  1.00  0.00           H  
ATOM   3704  HA  VAL A 231     122.616  50.964  37.655  1.00  0.00           H  
ATOM   3705  HB  VAL A 231     123.895  48.899  39.517  1.00  0.00           H  
ATOM   3706 1HG1 VAL A 231     121.638  48.196  40.149  1.00  0.00           H  
ATOM   3707 2HG1 VAL A 231     121.989  49.860  40.672  1.00  0.00           H  
ATOM   3708 3HG1 VAL A 231     120.959  49.572  39.248  1.00  0.00           H  
ATOM   3709 1HG2 VAL A 231     122.674  47.296  38.081  1.00  0.00           H  
ATOM   3710 2HG2 VAL A 231     122.033  48.649  37.119  1.00  0.00           H  
ATOM   3711 3HG2 VAL A 231     123.780  48.307  37.121  1.00  0.00           H  
ATOM   3712  N   SER A 232     124.214  51.852  40.352  1.00  0.00           N  
ATOM   3713  CA  SER A 232     124.172  52.730  41.518  1.00  0.00           C  
ATOM   3714  C   SER A 232     123.927  54.181  41.084  1.00  0.00           C  
ATOM   3715  O   SER A 232     123.200  54.939  41.746  1.00  0.00           O  
ATOM   3716  CB  SER A 232     125.468  52.630  42.299  1.00  0.00           C  
ATOM   3717  OG  SER A 232     125.607  51.362  42.879  1.00  0.00           O  
ATOM   3718  H   SER A 232     125.078  51.384  40.120  1.00  0.00           H  
ATOM   3719  HA  SER A 232     123.345  52.417  42.157  1.00  0.00           H  
ATOM   3720 1HB  SER A 232     126.309  52.823  41.634  1.00  0.00           H  
ATOM   3721 2HB  SER A 232     125.484  53.392  43.076  1.00  0.00           H  
ATOM   3722  HG  SER A 232     125.920  50.784  42.179  1.00  0.00           H  
ATOM   3723  N   ARG A 233     124.584  54.565  39.989  1.00  0.00           N  
ATOM   3724  CA  ARG A 233     124.455  55.909  39.443  1.00  0.00           C  
ATOM   3725  C   ARG A 233     123.034  56.068  38.926  1.00  0.00           C  
ATOM   3726  O   ARG A 233     122.369  57.059  39.214  1.00  0.00           O  
ATOM   3727  CB  ARG A 233     125.452  56.140  38.303  1.00  0.00           C  
ATOM   3728  CG  ARG A 233     126.909  56.126  38.725  1.00  0.00           C  
ATOM   3729  CD  ARG A 233     127.822  56.222  37.518  1.00  0.00           C  
ATOM   3730  NE  ARG A 233     129.093  55.553  37.767  1.00  0.00           N  
ATOM   3731  CZ  ARG A 233     129.730  54.801  36.875  1.00  0.00           C  
ATOM   3732  NH1 ARG A 233     129.224  54.622  35.659  1.00  0.00           N1+
ATOM   3733  NH2 ARG A 233     130.862  54.199  37.210  1.00  0.00           N  
ATOM   3734  H   ARG A 233     125.190  53.902  39.526  1.00  0.00           H  
ATOM   3735  HA  ARG A 233     124.668  56.627  40.236  1.00  0.00           H  
ATOM   3736 1HB  ARG A 233     125.319  55.372  37.543  1.00  0.00           H  
ATOM   3737 2HB  ARG A 233     125.251  57.104  37.834  1.00  0.00           H  
ATOM   3738 1HG  ARG A 233     127.106  56.974  39.381  1.00  0.00           H  
ATOM   3739 2HG  ARG A 233     127.125  55.198  39.255  1.00  0.00           H  
ATOM   3740 1HD  ARG A 233     127.343  55.752  36.660  1.00  0.00           H  
ATOM   3741 2HD  ARG A 233     128.019  57.270  37.294  1.00  0.00           H  
ATOM   3742  HE  ARG A 233     129.516  55.670  38.678  1.00  0.00           H  
ATOM   3743 1HH1 ARG A 233     128.349  55.060  35.407  1.00  0.00           H  
ATOM   3744 2HH1 ARG A 233     129.714  54.049  34.987  1.00  0.00           H  
ATOM   3745 1HH2 ARG A 233     131.238  54.313  38.142  1.00  0.00           H  
ATOM   3746 2HH2 ARG A 233     131.348  53.627  36.536  1.00  0.00           H  
ATOM   3747  N   TRP A 234     122.584  55.067  38.173  1.00  0.00           N  
ATOM   3748  CA  TRP A 234     121.227  55.023  37.642  1.00  0.00           C  
ATOM   3749  C   TRP A 234     120.227  55.185  38.785  1.00  0.00           C  
ATOM   3750  O   TRP A 234     119.240  55.909  38.662  1.00  0.00           O  
ATOM   3751  CB  TRP A 234     121.019  53.685  36.922  1.00  0.00           C  
ATOM   3752  CG  TRP A 234     119.591  53.355  36.586  1.00  0.00           C  
ATOM   3753  CD1 TRP A 234     118.886  53.767  35.491  1.00  0.00           C  
ATOM   3754  CD2 TRP A 234     118.698  52.537  37.355  1.00  0.00           C  
ATOM   3755  CE2 TRP A 234     117.467  52.502  36.666  1.00  0.00           C  
ATOM   3756  CE3 TRP A 234     118.818  51.834  38.562  1.00  0.00           C  
ATOM   3757  NE1 TRP A 234     117.610  53.259  35.532  1.00  0.00           N  
ATOM   3758  CZ2 TRP A 234     116.358  51.789  37.145  1.00  0.00           C  
ATOM   3759  CZ3 TRP A 234     117.718  51.125  39.039  1.00  0.00           C  
ATOM   3760  CH2 TRP A 234     116.503  51.110  38.330  1.00  0.00           C  
ATOM   3761  H   TRP A 234     123.218  54.310  37.966  1.00  0.00           H  
ATOM   3762  HA  TRP A 234     121.108  55.840  36.930  1.00  0.00           H  
ATOM   3763 1HB  TRP A 234     121.583  53.682  35.989  1.00  0.00           H  
ATOM   3764 2HB  TRP A 234     121.405  52.875  37.540  1.00  0.00           H  
ATOM   3765  HD1 TRP A 234     119.280  54.405  34.701  1.00  0.00           H  
ATOM   3766  HE1 TRP A 234     116.892  53.417  34.840  1.00  0.00           H  
ATOM   3767  HE3 TRP A 234     119.758  51.840  39.114  1.00  0.00           H  
ATOM   3768  HZ2 TRP A 234     115.410  51.762  36.608  1.00  0.00           H  
ATOM   3769  HZ3 TRP A 234     117.822  50.582  39.979  1.00  0.00           H  
ATOM   3770  HH2 TRP A 234     115.660  50.548  38.732  1.00  0.00           H  
ATOM   3771  N   TRP A 235     120.516  54.534  39.906  1.00  0.00           N  
ATOM   3772  CA  TRP A 235     119.654  54.577  41.081  1.00  0.00           C  
ATOM   3773  C   TRP A 235     119.565  55.975  41.689  1.00  0.00           C  
ATOM   3774  O   TRP A 235     118.490  56.396  42.127  1.00  0.00           O  
ATOM   3775  CB  TRP A 235     120.161  53.577  42.116  1.00  0.00           C  
ATOM   3776  CG  TRP A 235     119.262  53.399  43.284  1.00  0.00           C  
ATOM   3777  CD1 TRP A 235     119.564  53.636  44.593  1.00  0.00           C  
ATOM   3778  CD2 TRP A 235     117.913  52.908  43.264  1.00  0.00           C  
ATOM   3779  CE2 TRP A 235     117.467  52.870  44.607  1.00  0.00           C  
ATOM   3780  CE3 TRP A 235     117.042  52.498  42.249  1.00  0.00           C  
ATOM   3781  NE1 TRP A 235     118.495  53.319  45.393  1.00  0.00           N  
ATOM   3782  CZ2 TRP A 235     116.184  52.434  44.961  1.00  0.00           C  
ATOM   3783  CZ3 TRP A 235     115.761  52.062  42.600  1.00  0.00           C  
ATOM   3784  CH2 TRP A 235     115.350  52.036  43.945  1.00  0.00           C  
ATOM   3785  H   TRP A 235     121.366  53.990  39.938  1.00  0.00           H  
ATOM   3786  HA  TRP A 235     118.644  54.300  40.780  1.00  0.00           H  
ATOM   3787 1HB  TRP A 235     120.297  52.603  41.645  1.00  0.00           H  
ATOM   3788 2HB  TRP A 235     121.134  53.899  42.487  1.00  0.00           H  
ATOM   3789  HD1 TRP A 235     120.516  54.022  44.952  1.00  0.00           H  
ATOM   3790  HE1 TRP A 235     118.468  53.402  46.399  1.00  0.00           H  
ATOM   3791  HE3 TRP A 235     117.356  52.520  41.206  1.00  0.00           H  
ATOM   3792  HZ2 TRP A 235     115.847  52.408  45.997  1.00  0.00           H  
ATOM   3793  HZ3 TRP A 235     115.088  51.741  41.805  1.00  0.00           H  
ATOM   3794  HH2 TRP A 235     114.343  51.691  44.182  1.00  0.00           H  
ATOM   3795  N   LYS A 236     120.695  56.677  41.746  1.00  0.00           N  
ATOM   3796  CA  LYS A 236     120.726  58.028  42.298  1.00  0.00           C  
ATOM   3797  C   LYS A 236     120.078  59.032  41.354  1.00  0.00           C  
ATOM   3798  O   LYS A 236     119.495  60.021  41.800  1.00  0.00           O  
ATOM   3799  CB  LYS A 236     122.150  58.462  42.626  1.00  0.00           C  
ATOM   3800  CG  LYS A 236     122.617  57.991  43.981  1.00  0.00           C  
ATOM   3801  CD  LYS A 236     123.762  58.847  44.478  1.00  0.00           C  
ATOM   3802  CE  LYS A 236     123.960  58.668  45.970  1.00  0.00           C  
ATOM   3803  NZ  LYS A 236     124.892  59.682  46.530  1.00  0.00           N1+
ATOM   3804  H   LYS A 236     121.551  56.267  41.401  1.00  0.00           H  
ATOM   3805  HA  LYS A 236     120.146  58.038  43.221  1.00  0.00           H  
ATOM   3806 1HB  LYS A 236     122.832  58.073  41.870  1.00  0.00           H  
ATOM   3807 2HB  LYS A 236     122.214  59.550  42.596  1.00  0.00           H  
ATOM   3808 1HG  LYS A 236     121.790  58.047  44.691  1.00  0.00           H  
ATOM   3809 2HG  LYS A 236     122.944  56.954  43.913  1.00  0.00           H  
ATOM   3810 1HD  LYS A 236     124.679  58.568  43.957  1.00  0.00           H  
ATOM   3811 2HD  LYS A 236     123.551  59.896  44.268  1.00  0.00           H  
ATOM   3812 1HE  LYS A 236     122.999  58.754  46.476  1.00  0.00           H  
ATOM   3813 2HE  LYS A 236     124.361  57.674  46.167  1.00  0.00           H  
ATOM   3814 1HZ  LYS A 236     124.998  59.530  47.523  1.00  0.00           H  
ATOM   3815 2HZ  LYS A 236     125.792  59.598  46.079  1.00  0.00           H  
ATOM   3816 3HZ  LYS A 236     124.520  60.607  46.370  1.00  0.00           H  
ATOM   3817  N   ASP A 237     120.179  58.771  40.051  1.00  0.00           N  
ATOM   3818  CA  ASP A 237     119.599  59.644  39.032  1.00  0.00           C  
ATOM   3819  C   ASP A 237     118.077  59.657  39.168  1.00  0.00           C  
ATOM   3820  O   ASP A 237     117.404  60.505  38.588  1.00  0.00           O  
ATOM   3821  CB  ASP A 237     119.974  59.161  37.627  1.00  0.00           C  
ATOM   3822  CG  ASP A 237     121.436  59.398  37.290  1.00  0.00           C  
ATOM   3823  OD1 ASP A 237     122.140  60.091  38.059  1.00  0.00           O  
ATOM   3824  OD2 ASP A 237     121.883  58.883  36.242  1.00  0.00           O1-
ATOM   3825  H   ASP A 237     120.674  57.939  39.762  1.00  0.00           H  
ATOM   3826  HA  ASP A 237     119.998  60.649  39.171  1.00  0.00           H  
ATOM   3827 1HB  ASP A 237     119.764  58.095  37.541  1.00  0.00           H  
ATOM   3828 2HB  ASP A 237     119.358  59.676  36.889  1.00  0.00           H  
ATOM   3829  N   LEU A 238     117.550  58.678  39.901  1.00  0.00           N  
ATOM   3830  CA  LEU A 238     116.121  58.571  40.180  1.00  0.00           C  
ATOM   3831  C   LEU A 238     115.845  59.193  41.547  1.00  0.00           C  
ATOM   3832  O   LEU A 238     114.785  59.776  41.775  1.00  0.00           O  
ATOM   3833  CB  LEU A 238     115.686  57.102  40.173  1.00  0.00           C  
ATOM   3834  CG  LEU A 238     115.937  56.324  38.876  1.00  0.00           C  
ATOM   3835  CD1 LEU A 238     115.612  54.857  39.083  1.00  0.00           C  
ATOM   3836  CD2 LEU A 238     115.108  56.900  37.739  1.00  0.00           C  
ATOM   3837  H   LEU A 238     118.178  57.981  40.277  1.00  0.00           H  
ATOM   3838  HA  LEU A 238     115.576  59.101  39.400  1.00  0.00           H  
ATOM   3839 1HB  LEU A 238     116.211  56.580  40.971  1.00  0.00           H  
ATOM   3840 2HB  LEU A 238     114.617  57.055  40.378  1.00  0.00           H  
ATOM   3841  HG  LEU A 238     116.992  56.388  38.612  1.00  0.00           H  
ATOM   3842 1HD1 LEU A 238     115.792  54.310  38.157  1.00  0.00           H  
ATOM   3843 2HD1 LEU A 238     116.245  54.451  39.872  1.00  0.00           H  
ATOM   3844 3HD1 LEU A 238     114.565  54.752  39.367  1.00  0.00           H  
ATOM   3845 1HD2 LEU A 238     115.300  56.336  36.826  1.00  0.00           H  
ATOM   3846 2HD2 LEU A 238     114.049  56.835  37.991  1.00  0.00           H  
ATOM   3847 3HD2 LEU A 238     115.379  57.945  37.584  1.00  0.00           H  
ATOM   3848  N   ASP A 239     116.809  59.038  42.451  1.00  0.00           N  
ATOM   3849  CA  ASP A 239     116.761  59.610  43.793  1.00  0.00           C  
ATOM   3850  C   ASP A 239     115.503  59.259  44.598  1.00  0.00           C  
ATOM   3851  O   ASP A 239     114.899  60.121  45.238  1.00  0.00           O  
ATOM   3852  CB  ASP A 239     116.955  61.133  43.709  1.00  0.00           C  
ATOM   3853  CG  ASP A 239     117.260  61.771  45.058  1.00  0.00           C  
ATOM   3854  OD1 ASP A 239     117.738  61.071  45.979  1.00  0.00           O  
ATOM   3855  OD2 ASP A 239     117.023  62.990  45.193  1.00  0.00           O1-
ATOM   3856  H   ASP A 239     117.613  58.491  42.177  1.00  0.00           H  
ATOM   3857  HA  ASP A 239     117.571  59.179  44.382  1.00  0.00           H  
ATOM   3858 1HB  ASP A 239     117.773  61.359  43.025  1.00  0.00           H  
ATOM   3859 2HB  ASP A 239     116.053  61.593  43.304  1.00  0.00           H  
ATOM   3860  N   PHE A 240     115.126  57.984  44.576  1.00  0.00           N  
ATOM   3861  CA  PHE A 240     113.936  57.527  45.290  1.00  0.00           C  
ATOM   3862  C   PHE A 240     114.185  57.509  46.795  1.00  0.00           C  
ATOM   3863  O   PHE A 240     113.259  57.339  47.587  1.00  0.00           O  
ATOM   3864  CB  PHE A 240     113.525  56.130  44.821  1.00  0.00           C  
ATOM   3865  CG  PHE A 240     113.045  56.084  43.402  1.00  0.00           C  
ATOM   3866  CD1 PHE A 240     112.308  57.133  42.867  1.00  0.00           C  
ATOM   3867  CD2 PHE A 240     113.324  54.988  42.598  1.00  0.00           C  
ATOM   3868  CE1 PHE A 240     111.857  57.090  41.551  1.00  0.00           C  
ATOM   3869  CE2 PHE A 240     112.877  54.936  41.281  1.00  0.00           C  
ATOM   3870  CZ  PHE A 240     112.142  55.988  40.758  1.00  0.00           C  
ATOM   3871  H   PHE A 240     115.673  57.315  44.053  1.00  0.00           H  
ATOM   3872  HA  PHE A 240     113.119  58.218  45.078  1.00  0.00           H  
ATOM   3873 1HB  PHE A 240     114.372  55.451  44.915  1.00  0.00           H  
ATOM   3874 2HB  PHE A 240     112.730  55.750  45.461  1.00  0.00           H  
ATOM   3875  HD1 PHE A 240     112.084  57.999  43.490  1.00  0.00           H  
ATOM   3876  HD2 PHE A 240     113.902  54.161  43.011  1.00  0.00           H  
ATOM   3877  HE1 PHE A 240     111.281  57.922  41.146  1.00  0.00           H  
ATOM   3878  HE2 PHE A 240     113.104  54.069  40.661  1.00  0.00           H  
ATOM   3879  HZ  PHE A 240     111.789  55.950  39.729  1.00  0.00           H  
ATOM   3880  N   VAL A 241     115.447  57.680  47.179  1.00  0.00           N  
ATOM   3881  CA  VAL A 241     115.840  57.680  48.582  1.00  0.00           C  
ATOM   3882  C   VAL A 241     115.168  58.844  49.308  1.00  0.00           C  
ATOM   3883  O   VAL A 241     114.820  58.734  50.486  1.00  0.00           O  
ATOM   3884  CB  VAL A 241     117.370  57.796  48.717  1.00  0.00           C  
ATOM   3885  CG1 VAL A 241     117.772  57.866  50.183  1.00  0.00           C  
ATOM   3886  CG2 VAL A 241     118.041  56.617  48.029  1.00  0.00           C  
ATOM   3887  H   VAL A 241     116.154  57.814  46.471  1.00  0.00           H  
ATOM   3888  HA  VAL A 241     115.527  56.736  49.029  1.00  0.00           H  
ATOM   3889  HB  VAL A 241     117.697  58.725  48.249  1.00  0.00           H  
ATOM   3890 1HG1 VAL A 241     118.856  57.947  50.259  1.00  0.00           H  
ATOM   3891 2HG1 VAL A 241     117.309  58.737  50.646  1.00  0.00           H  
ATOM   3892 3HG1 VAL A 241     117.440  56.962  50.694  1.00  0.00           H  
ATOM   3893 1HG2 VAL A 241     119.122  56.706  48.127  1.00  0.00           H  
ATOM   3894 2HG2 VAL A 241     117.709  55.688  48.493  1.00  0.00           H  
ATOM   3895 3HG2 VAL A 241     117.772  56.611  46.972  1.00  0.00           H  
ATOM   3896  N   THR A 242     114.971  59.950  48.590  1.00  0.00           N  
ATOM   3897  CA  THR A 242     114.388  61.159  49.169  1.00  0.00           C  
ATOM   3898  C   THR A 242     112.956  61.438  48.698  1.00  0.00           C  
ATOM   3899  O   THR A 242     112.149  61.971  49.461  1.00  0.00           O  
ATOM   3900  CB  THR A 242     115.270  62.381  48.853  1.00  0.00           C  
ATOM   3901  CG2 THR A 242     116.681  62.171  49.380  1.00  0.00           C  
ATOM   3902  OG1 THR A 242     115.318  62.584  47.435  1.00  0.00           O  
ATOM   3903  H   THR A 242     115.234  59.949  47.615  1.00  0.00           H  
ATOM   3904  HA  THR A 242     114.318  61.026  50.249  1.00  0.00           H  
ATOM   3905  HB  THR A 242     114.842  63.268  49.319  1.00  0.00           H  
ATOM   3906  HG1 THR A 242     116.210  62.833  47.178  1.00  0.00           H  
ATOM   3907 1HG2 THR A 242     117.290  63.045  49.148  1.00  0.00           H  
ATOM   3908 2HG2 THR A 242     116.649  62.028  50.460  1.00  0.00           H  
ATOM   3909 3HG2 THR A 242     117.118  61.291  48.910  1.00  0.00           H  
ATOM   3910  N   THR A 243     112.647  61.083  47.450  1.00  0.00           N  
ATOM   3911  CA  THR A 243     111.314  61.322  46.888  1.00  0.00           C  
ATOM   3912  C   THR A 243     110.306  60.246  47.295  1.00  0.00           C  
ATOM   3913  O   THR A 243     109.111  60.518  47.404  1.00  0.00           O  
ATOM   3914  CB  THR A 243     111.376  61.406  45.352  1.00  0.00           C  
ATOM   3915  CG2 THR A 243     112.300  62.532  44.916  1.00  0.00           C  
ATOM   3916  OG1 THR A 243     111.859  60.164  44.823  1.00  0.00           O  
ATOM   3917  H   THR A 243     113.349  60.638  46.878  1.00  0.00           H  
ATOM   3918  HA  THR A 243     110.936  62.266  47.282  1.00  0.00           H  
ATOM   3919  HB  THR A 243     110.377  61.589  44.957  1.00  0.00           H  
ATOM   3920  HG1 THR A 243     112.791  60.249  44.610  1.00  0.00           H  
ATOM   3921 1HG2 THR A 243     112.332  62.576  43.827  1.00  0.00           H  
ATOM   3922 2HG2 THR A 243     111.929  63.479  45.307  1.00  0.00           H  
ATOM   3923 3HG2 THR A 243     113.303  62.350  45.300  1.00  0.00           H  
ATOM   3924  N   LEU A 244     110.794  59.025  47.508  1.00  0.00           N  
ATOM   3925  CA  LEU A 244     109.956  57.918  47.976  1.00  0.00           C  
ATOM   3926  C   LEU A 244     110.634  57.278  49.194  1.00  0.00           C  
ATOM   3927  O   LEU A 244     111.119  56.145  49.128  1.00  0.00           O  
ATOM   3928  CB  LEU A 244     109.769  56.880  46.860  1.00  0.00           C  
ATOM   3929  CG  LEU A 244     109.164  57.337  45.525  1.00  0.00           C  
ATOM   3930  CD1 LEU A 244     109.237  56.208  44.510  1.00  0.00           C  
ATOM   3931  CD2 LEU A 244     107.722  57.788  45.712  1.00  0.00           C  
ATOM   3932  H   LEU A 244     111.776  58.862  47.341  1.00  0.00           H  
ATOM   3933  HA  LEU A 244     108.980  58.315  48.250  1.00  0.00           H  
ATOM   3934 1HB  LEU A 244     110.739  56.447  46.621  1.00  0.00           H  
ATOM   3935 2HB  LEU A 244     109.121  56.085  47.230  1.00  0.00           H  
ATOM   3936  HG  LEU A 244     109.745  58.170  45.128  1.00  0.00           H  
ATOM   3937 1HD1 LEU A 244     108.806  56.541  43.565  1.00  0.00           H  
ATOM   3938 2HD1 LEU A 244     110.278  55.926  44.353  1.00  0.00           H  
ATOM   3939 3HD1 LEU A 244     108.679  55.349  44.880  1.00  0.00           H  
ATOM   3940 1HD2 LEU A 244     107.314  58.109  44.753  1.00  0.00           H  
ATOM   3941 2HD2 LEU A 244     107.129  56.961  46.101  1.00  0.00           H  
ATOM   3942 3HD2 LEU A 244     107.690  58.620  46.416  1.00  0.00           H  
ATOM   3943  N   PRO A 245     110.643  57.993  50.335  1.00  0.00           N  
ATOM   3944  CA  PRO A 245     111.274  57.567  51.591  1.00  0.00           C  
ATOM   3945  C   PRO A 245     110.647  56.374  52.317  1.00  0.00           C  
ATOM   3946  O   PRO A 245     111.261  55.802  53.219  1.00  0.00           O  
ATOM   3947  CB  PRO A 245     111.149  58.835  52.441  1.00  0.00           C  
ATOM   3948  CG  PRO A 245     109.973  59.548  51.864  1.00  0.00           C  
ATOM   3949  CD  PRO A 245     110.095  59.328  50.379  1.00  0.00           C  
ATOM   3950  HA  PRO A 245     112.313  57.267  51.391  1.00  0.00           H  
ATOM   3951 1HB  PRO A 245     111.008  58.567  53.499  1.00  0.00           H  
ATOM   3952 2HB  PRO A 245     112.077  59.423  52.379  1.00  0.00           H  
ATOM   3953 1HG  PRO A 245     109.040  59.138  52.278  1.00  0.00           H  
ATOM   3954 2HG  PRO A 245     110.003  60.613  52.138  1.00  0.00           H  
ATOM   3955 1HD  PRO A 245     109.098  59.383  49.917  1.00  0.00           H  
ATOM   3956 2HD  PRO A 245     110.765  60.086  49.949  1.00  0.00           H  
ATOM   3957  N   TYR A 246     109.429  56.006  51.930  1.00  0.00           N  
ATOM   3958  CA  TYR A 246     108.776  54.824  52.490  1.00  0.00           C  
ATOM   3959  C   TYR A 246     109.352  53.519  51.942  1.00  0.00           C  
ATOM   3960  O   TYR A 246     109.188  52.457  52.545  1.00  0.00           O  
ATOM   3961  CB  TYR A 246     107.267  54.876  52.226  1.00  0.00           C  
ATOM   3962  CG  TYR A 246     106.889  54.867  50.760  1.00  0.00           C  
ATOM   3963  CD1 TYR A 246     106.753  56.057  50.046  1.00  0.00           C  
ATOM   3964  CD2 TYR A 246     106.663  53.666  50.088  1.00  0.00           C  
ATOM   3965  CE1 TYR A 246     106.401  56.050  48.696  1.00  0.00           C  
ATOM   3966  CE2 TYR A 246     106.313  53.648  48.742  1.00  0.00           C  
ATOM   3967  CZ  TYR A 246     106.182  54.841  48.050  1.00  0.00           C  
ATOM   3968  OH  TYR A 246     105.832  54.826  46.715  1.00  0.00           O  
ATOM   3969  H   TYR A 246     108.944  56.553  51.233  1.00  0.00           H  
ATOM   3970  HA  TYR A 246     108.943  54.815  53.568  1.00  0.00           H  
ATOM   3971 1HB  TYR A 246     106.785  54.022  52.703  1.00  0.00           H  
ATOM   3972 2HB  TYR A 246     106.852  55.778  52.674  1.00  0.00           H  
ATOM   3973  HD1 TYR A 246     106.923  57.012  50.542  1.00  0.00           H  
ATOM   3974  HD2 TYR A 246     106.758  52.719  50.617  1.00  0.00           H  
ATOM   3975  HE1 TYR A 246     106.301  56.991  48.155  1.00  0.00           H  
ATOM   3976  HE2 TYR A 246     106.142  52.698  48.236  1.00  0.00           H  
ATOM   3977  HH  TYR A 246     105.719  53.916  46.427  1.00  0.00           H  
ATOM   3978  N   ALA A 247     110.041  53.619  50.807  1.00  0.00           N  
ATOM   3979  CA  ALA A 247     110.637  52.464  50.141  1.00  0.00           C  
ATOM   3980  C   ALA A 247     112.000  52.046  50.691  1.00  0.00           C  
ATOM   3981  O   ALA A 247     112.760  52.870  51.207  1.00  0.00           O  
ATOM   3982  CB  ALA A 247     110.736  52.731  48.643  1.00  0.00           C  
ATOM   3983  H   ALA A 247     110.150  54.534  50.395  1.00  0.00           H  
ATOM   3984  HA  ALA A 247     109.988  51.604  50.310  1.00  0.00           H  
ATOM   3985 1HB  ALA A 247     111.179  51.868  48.149  1.00  0.00           H  
ATOM   3986 2HB  ALA A 247     109.738  52.908  48.239  1.00  0.00           H  
ATOM   3987 3HB  ALA A 247     111.357  53.608  48.471  1.00  0.00           H  
ATOM   3988  N   ARG A 248     112.306  50.740  50.596  1.00  0.00           N  
ATOM   3989  CA  ARG A 248     113.594  50.193  50.997  1.00  0.00           C  
ATOM   3990  C   ARG A 248     114.630  50.541  49.948  1.00  0.00           C  
ATOM   3991  O   ARG A 248     114.345  50.530  48.744  1.00  0.00           O  
ATOM   3992  CB  ARG A 248     113.522  48.683  51.170  1.00  0.00           C  
ATOM   3993  CG  ARG A 248     112.772  48.216  52.407  1.00  0.00           C  
ATOM   3994  CD  ARG A 248     112.491  46.758  52.361  1.00  0.00           C  
ATOM   3995  NE  ARG A 248     111.422  46.442  51.427  1.00  0.00           N  
ATOM   3996  CZ  ARG A 248     110.847  45.230  51.304  1.00  0.00           C  
ATOM   3997  NH1 ARG A 248     111.248  44.232  52.061  1.00  0.00           N1+
ATOM   3998  NH2 ARG A 248     109.880  45.043  50.423  1.00  0.00           N  
ATOM   3999  H   ARG A 248     111.596  50.115  50.240  1.00  0.00           H  
ATOM   4000  HA  ARG A 248     113.857  50.609  51.971  1.00  0.00           H  
ATOM   4001 1HB  ARG A 248     113.034  48.241  50.302  1.00  0.00           H  
ATOM   4002 2HB  ARG A 248     114.531  48.275  51.222  1.00  0.00           H  
ATOM   4003 1HG  ARG A 248     113.371  48.421  53.295  1.00  0.00           H  
ATOM   4004 2HG  ARG A 248     111.822  48.747  52.479  1.00  0.00           H  
ATOM   4005 1HD  ARG A 248     113.387  46.225  52.046  1.00  0.00           H  
ATOM   4006 2HD  ARG A 248     112.192  46.414  53.350  1.00  0.00           H  
ATOM   4007  HE  ARG A 248     111.086  47.184  50.827  1.00  0.00           H  
ATOM   4008 1HH1 ARG A 248     111.988  44.375  52.734  1.00  0.00           H  
ATOM   4009 2HH1 ARG A 248     110.818  43.324  51.969  1.00  0.00           H  
ATOM   4010 1HH2 ARG A 248     109.572  45.810  49.841  1.00  0.00           H  
ATOM   4011 2HH2 ARG A 248     109.450  44.135  50.331  1.00  0.00           H  
ATOM   4012  N   ASP A 249     115.833  50.907  50.392  1.00  0.00           N  
ATOM   4013  CA  ASP A 249     116.963  51.197  49.520  1.00  0.00           C  
ATOM   4014  C   ASP A 249     117.868  49.959  49.527  1.00  0.00           C  
ATOM   4015  O   ASP A 249     118.736  49.811  50.395  1.00  0.00           O  
ATOM   4016  CB  ASP A 249     117.730  52.436  49.989  1.00  0.00           C  
ATOM   4017  CG  ASP A 249     118.804  52.878  49.003  1.00  0.00           C  
ATOM   4018  OD1 ASP A 249     118.905  52.279  47.958  1.00  0.00           O  
ATOM   4019  OD2 ASP A 249     119.513  53.807  49.305  1.00  0.00           O1-
ATOM   4020  H   ASP A 249     115.942  51.016  51.391  1.00  0.00           H  
ATOM   4021  HA  ASP A 249     116.585  51.393  48.516  1.00  0.00           H  
ATOM   4022 1HB  ASP A 249     117.033  53.261  50.137  1.00  0.00           H  
ATOM   4023 2HB  ASP A 249     118.202  52.231  50.950  1.00  0.00           H  
ATOM   4024  N   ARG A 250     117.710  49.079  48.529  1.00  0.00           N  
ATOM   4025  CA  ARG A 250     118.382  47.784  48.504  1.00  0.00           C  
ATOM   4026  C   ARG A 250     118.915  47.445  47.114  1.00  0.00           C  
ATOM   4027  O   ARG A 250     118.889  46.286  46.687  1.00  0.00           O  
ATOM   4028  CB  ARG A 250     117.433  46.686  48.959  1.00  0.00           C  
ATOM   4029  CG  ARG A 250     116.962  46.804  50.400  1.00  0.00           C  
ATOM   4030  CD  ARG A 250     118.071  46.577  51.361  1.00  0.00           C  
ATOM   4031  NE  ARG A 250     117.603  46.571  52.738  1.00  0.00           N  
ATOM   4032  CZ  ARG A 250     117.520  47.663  53.522  1.00  0.00           C  
ATOM   4033  NH1 ARG A 250     117.877  48.838  53.053  1.00  0.00           N1+
ATOM   4034  NH2 ARG A 250     117.081  47.553  54.764  1.00  0.00           N  
ATOM   4035  H   ARG A 250     117.075  49.318  47.782  1.00  0.00           H  
ATOM   4036  HA  ARG A 250     119.225  47.819  49.195  1.00  0.00           H  
ATOM   4037 1HB  ARG A 250     116.550  46.682  48.322  1.00  0.00           H  
ATOM   4038 2HB  ARG A 250     117.919  45.716  48.849  1.00  0.00           H  
ATOM   4039 1HG  ARG A 250     116.559  47.802  50.570  1.00  0.00           H  
ATOM   4040 2HG  ARG A 250     116.185  46.062  50.591  1.00  0.00           H  
ATOM   4041 1HD  ARG A 250     118.539  45.614  51.156  1.00  0.00           H  
ATOM   4042 2HD  ARG A 250     118.811  47.369  51.256  1.00  0.00           H  
ATOM   4043  HE  ARG A 250     117.320  45.685  53.134  1.00  0.00           H  
ATOM   4044 1HH1 ARG A 250     118.212  48.922  52.103  1.00  0.00           H  
ATOM   4045 2HH1 ARG A 250     117.814  49.657  53.640  1.00  0.00           H  
ATOM   4046 1HH2 ARG A 250     116.807  46.650  55.125  1.00  0.00           H  
ATOM   4047 2HH2 ARG A 250     117.019  48.371  55.351  1.00  0.00           H  
ATOM   4048  N   VAL A 251     119.406  48.458  46.410  1.00  0.00           N  
ATOM   4049  CA  VAL A 251     119.843  48.270  45.036  1.00  0.00           C  
ATOM   4050  C   VAL A 251     121.059  47.350  44.945  1.00  0.00           C  
ATOM   4051  O   VAL A 251     121.252  46.662  43.941  1.00  0.00           O  
ATOM   4052  CB  VAL A 251     120.127  49.617  44.342  1.00  0.00           C  
ATOM   4053  CG1 VAL A 251     121.413  50.247  44.873  1.00  0.00           C  
ATOM   4054  CG2 VAL A 251     120.184  49.420  42.838  1.00  0.00           C  
ATOM   4055  H   VAL A 251     119.480  49.375  46.828  1.00  0.00           H  
ATOM   4056  HA  VAL A 251     119.047  47.766  44.486  1.00  0.00           H  
ATOM   4057  HB  VAL A 251     119.328  50.317  44.587  1.00  0.00           H  
ATOM   4058 1HG1 VAL A 251     121.590  51.196  44.367  1.00  0.00           H  
ATOM   4059 2HG1 VAL A 251     121.318  50.420  45.945  1.00  0.00           H  
ATOM   4060 3HG1 VAL A 251     122.251  49.576  44.686  1.00  0.00           H  
ATOM   4061 1HG2 VAL A 251     120.384  50.376  42.354  1.00  0.00           H  
ATOM   4062 2HG2 VAL A 251     120.979  48.716  42.593  1.00  0.00           H  
ATOM   4063 3HG2 VAL A 251     119.230  49.028  42.485  1.00  0.00           H  
ATOM   4064  N   VAL A 252     121.870  47.335  45.999  1.00  0.00           N  
ATOM   4065  CA  VAL A 252     123.076  46.511  46.043  1.00  0.00           C  
ATOM   4066  C   VAL A 252     122.643  45.053  46.186  1.00  0.00           C  
ATOM   4067  O   VAL A 252     123.149  44.169  45.492  1.00  0.00           O  
ATOM   4068  CB  VAL A 252     123.984  46.913  47.220  1.00  0.00           C  
ATOM   4069  CG1 VAL A 252     125.165  45.961  47.331  1.00  0.00           C  
ATOM   4070  CG2 VAL A 252     124.461  48.346  47.039  1.00  0.00           C  
ATOM   4071  H   VAL A 252     121.642  47.914  46.794  1.00  0.00           H  
ATOM   4072  HA  VAL A 252     123.641  46.676  45.125  1.00  0.00           H  
ATOM   4073  HB  VAL A 252     123.417  46.833  48.148  1.00  0.00           H  
ATOM   4074 1HG1 VAL A 252     125.797  46.261  48.168  1.00  0.00           H  
ATOM   4075 2HG1 VAL A 252     124.800  44.947  47.497  1.00  0.00           H  
ATOM   4076 3HG1 VAL A 252     125.746  45.993  46.410  1.00  0.00           H  
ATOM   4077 1HG2 VAL A 252     125.102  48.624  47.875  1.00  0.00           H  
ATOM   4078 2HG2 VAL A 252     125.023  48.428  46.107  1.00  0.00           H  
ATOM   4079 3HG2 VAL A 252     123.601  49.015  47.002  1.00  0.00           H  
ATOM   4080  N   GLU A 253     121.689  44.828  47.089  1.00  0.00           N  
ATOM   4081  CA  GLU A 253     121.108  43.513  47.326  1.00  0.00           C  
ATOM   4082  C   GLU A 253     120.393  43.025  46.070  1.00  0.00           C  
ATOM   4083  O   GLU A 253     120.287  41.819  45.834  1.00  0.00           O  
ATOM   4084  CB  GLU A 253     120.134  43.556  48.506  1.00  0.00           C  
ATOM   4085  CG  GLU A 253     120.799  43.713  49.865  1.00  0.00           C  
ATOM   4086  CD  GLU A 253     121.345  45.096  50.093  1.00  0.00           C  
ATOM   4087  OE1 GLU A 253     121.055  45.965  49.307  1.00  0.00           O  
ATOM   4088  OE2 GLU A 253     122.053  45.282  51.055  1.00  0.00           O1-
ATOM   4089  H   GLU A 253     121.362  45.617  47.629  1.00  0.00           H  
ATOM   4090  HA  GLU A 253     121.912  42.818  47.571  1.00  0.00           H  
ATOM   4091 1HB  GLU A 253     119.440  44.387  48.374  1.00  0.00           H  
ATOM   4092 2HB  GLU A 253     119.545  42.639  48.525  1.00  0.00           H  
ATOM   4093 1HG  GLU A 253     120.069  43.491  50.643  1.00  0.00           H  
ATOM   4094 2HG  GLU A 253     121.609  42.990  49.948  1.00  0.00           H  
ATOM   4095  N   CYS A 254     119.828  43.958  45.281  1.00  0.00           N  
ATOM   4096  CA  CYS A 254     119.215  43.627  44.000  1.00  0.00           C  
ATOM   4097  C   CYS A 254     120.292  43.130  43.053  1.00  0.00           C  
ATOM   4098  O   CYS A 254     120.053  42.226  42.251  1.00  0.00           O  
ATOM   4099  CB  CYS A 254     118.510  44.840  43.392  1.00  0.00           C  
ATOM   4100  SG  CYS A 254     117.067  45.402  44.326  1.00  0.00           S  
ATOM   4101  H   CYS A 254     119.814  44.916  45.600  1.00  0.00           H  
ATOM   4102  HA  CYS A 254     118.472  42.846  44.165  1.00  0.00           H  
ATOM   4103 1HB  CYS A 254     119.212  45.672  43.323  1.00  0.00           H  
ATOM   4104 2HB  CYS A 254     118.185  44.602  42.379  1.00  0.00           H  
ATOM   4105  HG  CYS A 254     117.376  44.768  45.453  1.00  0.00           H  
ATOM   4106  N   TYR A 255     121.473  43.734  43.133  1.00  0.00           N  
ATOM   4107  CA  TYR A 255     122.576  43.326  42.273  1.00  0.00           C  
ATOM   4108  C   TYR A 255     122.993  41.912  42.659  1.00  0.00           C  
ATOM   4109  O   TYR A 255     123.163  41.050  41.794  1.00  0.00           O  
ATOM   4110  CB  TYR A 255     123.775  44.270  42.386  1.00  0.00           C  
ATOM   4111  CG  TYR A 255     124.873  43.870  41.434  1.00  0.00           C  
ATOM   4112  CD1 TYR A 255     124.876  44.334  40.118  1.00  0.00           C  
ATOM   4113  CD2 TYR A 255     125.838  42.935  41.808  1.00  0.00           C  
ATOM   4114  CE1 TYR A 255     125.804  43.865  39.195  1.00  0.00           C  
ATOM   4115  CE2 TYR A 255     126.768  42.459  40.894  1.00  0.00           C  
ATOM   4116  CZ  TYR A 255     126.742  42.925  39.589  1.00  0.00           C  
ATOM   4117  OH  TYR A 255     127.632  42.425  38.675  1.00  0.00           O  
ATOM   4118  H   TYR A 255     121.616  44.484  43.794  1.00  0.00           H  
ATOM   4119  HA  TYR A 255     122.232  43.345  41.239  1.00  0.00           H  
ATOM   4120 1HB  TYR A 255     123.457  45.291  42.170  1.00  0.00           H  
ATOM   4121 2HB  TYR A 255     124.155  44.255  43.407  1.00  0.00           H  
ATOM   4122  HD1 TYR A 255     124.144  45.075  39.799  1.00  0.00           H  
ATOM   4123  HD2 TYR A 255     125.870  42.565  42.832  1.00  0.00           H  
ATOM   4124  HE1 TYR A 255     125.791  44.239  38.172  1.00  0.00           H  
ATOM   4125  HE2 TYR A 255     127.510  41.722  41.205  1.00  0.00           H  
ATOM   4126  HH  TYR A 255     127.383  42.717  37.795  1.00  0.00           H  
ATOM   4127  N   PHE A 256     123.183  41.647  43.986  1.00  0.00           N  
ATOM   4128  CA  PHE A 256     123.546  40.326  44.487  1.00  0.00           C  
ATOM   4129  C   PHE A 256     122.536  39.318  43.959  1.00  0.00           C  
ATOM   4130  O   PHE A 256     122.906  38.263  43.441  1.00  0.00           O  
ATOM   4131  CB  PHE A 256     123.543  40.310  46.020  1.00  0.00           C  
ATOM   4132  CG  PHE A 256     123.718  38.937  46.611  1.00  0.00           C  
ATOM   4133  CD1 PHE A 256     124.985  38.377  46.746  1.00  0.00           C  
ATOM   4134  CD2 PHE A 256     122.613  38.195  47.016  1.00  0.00           C  
ATOM   4135  CE1 PHE A 256     125.148  37.097  47.272  1.00  0.00           C  
ATOM   4136  CE2 PHE A 256     122.766  36.915  47.544  1.00  0.00           C  
ATOM   4137  CZ  PHE A 256     124.037  36.366  47.671  1.00  0.00           C  
ATOM   4138  H   PHE A 256     123.050  42.403  44.643  1.00  0.00           H  
ATOM   4139  HA  PHE A 256     124.553  40.089  44.140  1.00  0.00           H  
ATOM   4140 1HB  PHE A 256     124.345  40.946  46.392  1.00  0.00           H  
ATOM   4141 2HB  PHE A 256     122.603  40.721  46.387  1.00  0.00           H  
ATOM   4142  HD1 PHE A 256     125.859  38.951  46.433  1.00  0.00           H  
ATOM   4143  HD2 PHE A 256     121.617  38.628  46.915  1.00  0.00           H  
ATOM   4144  HE1 PHE A 256     126.146  36.672  47.370  1.00  0.00           H  
ATOM   4145  HE2 PHE A 256     121.892  36.344  47.856  1.00  0.00           H  
ATOM   4146  HZ  PHE A 256     124.161  35.364  48.082  1.00  0.00           H  
ATOM   4147  N   TRP A 257     121.297  39.613  44.095  1.00  0.00           N  
ATOM   4148  CA  TRP A 257     120.164  38.821  43.630  1.00  0.00           C  
ATOM   4149  C   TRP A 257     120.375  38.394  42.179  1.00  0.00           C  
ATOM   4150  O   TRP A 257     120.282  37.210  41.850  1.00  0.00           O  
ATOM   4151  CB  TRP A 257     118.864  39.617  43.753  1.00  0.00           C  
ATOM   4152  CG  TRP A 257     117.633  38.793  43.528  1.00  0.00           C  
ATOM   4153  CD1 TRP A 257     117.547  37.635  42.814  1.00  0.00           C  
ATOM   4154  CD2 TRP A 257     116.298  39.059  44.022  1.00  0.00           C  
ATOM   4155  CE2 TRP A 257     115.479  38.024  43.564  1.00  0.00           C  
ATOM   4156  CE3 TRP A 257     115.741  40.078  44.806  1.00  0.00           C  
ATOM   4157  NE1 TRP A 257     116.257  37.166  42.828  1.00  0.00           N  
ATOM   4158  CZ2 TRP A 257     114.126  37.973  43.859  1.00  0.00           C  
ATOM   4159  CZ3 TRP A 257     114.385  40.026  45.103  1.00  0.00           C  
ATOM   4160  CH2 TRP A 257     113.599  39.000  44.642  1.00  0.00           C  
ATOM   4161  H   TRP A 257     121.124  40.489  44.566  1.00  0.00           H  
ATOM   4162  HA  TRP A 257     120.079  37.936  44.260  1.00  0.00           H  
ATOM   4163 1HB  TRP A 257     118.802  40.061  44.747  1.00  0.00           H  
ATOM   4164 2HB  TRP A 257     118.867  40.433  43.031  1.00  0.00           H  
ATOM   4165  HD1 TRP A 257     118.380  37.153  42.306  1.00  0.00           H  
ATOM   4166  HE1 TRP A 257     115.931  36.326  42.370  1.00  0.00           H  
ATOM   4167  HE3 TRP A 257     116.361  40.893  45.176  1.00  0.00           H  
ATOM   4168  HZ2 TRP A 257     113.485  37.167  43.502  1.00  0.00           H  
ATOM   4169  HZ3 TRP A 257     113.959  40.823  45.712  1.00  0.00           H  
ATOM   4170  HH2 TRP A 257     112.538  38.990  44.894  1.00  0.00           H  
ATOM   4171  N   ALA A 258     120.673  39.362  41.320  1.00  0.00           N  
ATOM   4172  CA  ALA A 258     120.898  39.089  39.906  1.00  0.00           C  
ATOM   4173  C   ALA A 258     122.178  38.279  39.716  1.00  0.00           C  
ATOM   4174  O   ALA A 258     122.245  37.395  38.858  1.00  0.00           O  
ATOM   4175  CB  ALA A 258     120.974  40.388  39.131  1.00  0.00           C  
ATOM   4176  H   ALA A 258     120.743  40.313  41.654  1.00  0.00           H  
ATOM   4177  HA  ALA A 258     120.057  38.502  39.537  1.00  0.00           H  
ATOM   4178 1HB  ALA A 258     121.142  40.172  38.075  1.00  0.00           H  
ATOM   4179 2HB  ALA A 258     120.037  40.934  39.245  1.00  0.00           H  
ATOM   4180 3HB  ALA A 258     121.794  40.993  39.513  1.00  0.00           H  
ATOM   4181  N   LEU A 259     123.194  38.596  40.516  1.00  0.00           N  
ATOM   4182  CA  LEU A 259     124.488  37.936  40.409  1.00  0.00           C  
ATOM   4183  C   LEU A 259     124.327  36.443  40.689  1.00  0.00           C  
ATOM   4184  O   LEU A 259     124.995  35.608  40.072  1.00  0.00           O  
ATOM   4185  CB  LEU A 259     125.491  38.553  41.391  1.00  0.00           C  
ATOM   4186  CG  LEU A 259     126.924  38.011  41.308  1.00  0.00           C  
ATOM   4187  CD1 LEU A 259     127.461  38.210  39.897  1.00  0.00           C  
ATOM   4188  CD2 LEU A 259     127.796  38.722  42.331  1.00  0.00           C  
ATOM   4189  H   LEU A 259     123.063  39.313  41.215  1.00  0.00           H  
ATOM   4190  HA  LEU A 259     124.860  38.068  39.393  1.00  0.00           H  
ATOM   4191 1HB  LEU A 259     125.532  39.627  41.217  1.00  0.00           H  
ATOM   4192 2HB  LEU A 259     125.132  38.385  42.406  1.00  0.00           H  
ATOM   4193  HG  LEU A 259     126.921  36.941  41.515  1.00  0.00           H  
ATOM   4194 1HD1 LEU A 259     128.479  37.825  39.838  1.00  0.00           H  
ATOM   4195 2HD1 LEU A 259     126.829  37.675  39.188  1.00  0.00           H  
ATOM   4196 3HD1 LEU A 259     127.461  39.272  39.654  1.00  0.00           H  
ATOM   4197 1HD2 LEU A 259     128.815  38.337  42.272  1.00  0.00           H  
ATOM   4198 2HD2 LEU A 259     127.802  39.792  42.124  1.00  0.00           H  
ATOM   4199 3HD2 LEU A 259     127.400  38.549  43.331  1.00  0.00           H  
ATOM   4200  N   GLY A 260     123.458  36.100  41.633  1.00  0.00           N  
ATOM   4201  CA  GLY A 260     123.137  34.717  41.934  1.00  0.00           C  
ATOM   4202  C   GLY A 260     122.550  34.013  40.723  1.00  0.00           C  
ATOM   4203  O   GLY A 260     122.876  32.858  40.455  1.00  0.00           O  
ATOM   4204  H   GLY A 260     123.026  36.835  42.173  1.00  0.00           H  
ATOM   4205 1HA  GLY A 260     124.038  34.197  42.260  1.00  0.00           H  
ATOM   4206 2HA  GLY A 260     122.428  34.680  42.760  1.00  0.00           H  
ATOM   4207  N   VAL A 261     121.679  34.713  39.996  1.00  0.00           N  
ATOM   4208  CA  VAL A 261     121.006  34.169  38.817  1.00  0.00           C  
ATOM   4209  C   VAL A 261     122.042  33.801  37.759  1.00  0.00           C  
ATOM   4210  O   VAL A 261     121.965  32.742  37.135  1.00  0.00           O  
ATOM   4211  CB  VAL A 261     120.010  35.191  38.236  1.00  0.00           C  
ATOM   4212  CG1 VAL A 261     119.431  34.684  36.924  1.00  0.00           C  
ATOM   4213  CG2 VAL A 261     118.904  35.466  39.243  1.00  0.00           C  
ATOM   4214  H   VAL A 261     121.483  35.662  40.281  1.00  0.00           H  
ATOM   4215  HA  VAL A 261     120.476  33.262  39.110  1.00  0.00           H  
ATOM   4216  HB  VAL A 261     120.542  36.117  38.016  1.00  0.00           H  
ATOM   4217 1HG1 VAL A 261     118.730  35.418  36.527  1.00  0.00           H  
ATOM   4218 2HG1 VAL A 261     120.237  34.528  36.207  1.00  0.00           H  
ATOM   4219 3HG1 VAL A 261     118.910  33.742  37.096  1.00  0.00           H  
ATOM   4220 1HG2 VAL A 261     118.205  36.190  38.826  1.00  0.00           H  
ATOM   4221 2HG2 VAL A 261     118.377  34.539  39.467  1.00  0.00           H  
ATOM   4222 3HG2 VAL A 261     119.338  35.868  40.159  1.00  0.00           H  
ATOM   4223  N   TYR A 262     122.982  34.670  37.558  1.00  0.00           N  
ATOM   4224  CA  TYR A 262     124.078  34.389  36.637  1.00  0.00           C  
ATOM   4225  C   TYR A 262     125.231  35.352  36.855  1.00  0.00           C  
ATOM   4226  O   TYR A 262     125.019  36.529  37.156  1.00  0.00           O  
ATOM   4227  CB  TYR A 262     123.649  34.343  35.158  1.00  0.00           C  
ATOM   4228  CG  TYR A 262     122.509  35.239  34.721  1.00  0.00           C  
ATOM   4229  CD1 TYR A 262     122.397  36.557  35.165  1.00  0.00           C  
ATOM   4230  CD2 TYR A 262     121.551  34.766  33.824  1.00  0.00           C  
ATOM   4231  CE1 TYR A 262     121.358  37.380  34.719  1.00  0.00           C  
ATOM   4232  CE2 TYR A 262     120.517  35.574  33.375  1.00  0.00           C  
ATOM   4233  CZ  TYR A 262     120.426  36.879  33.822  1.00  0.00           C  
ATOM   4234  OH  TYR A 262     119.411  37.683  33.353  1.00  0.00           O  
ATOM   4235  H   TYR A 262     122.945  35.567  38.019  1.00  0.00           H  
ATOM   4236  HA  TYR A 262     124.491  33.408  36.879  1.00  0.00           H  
ATOM   4237 1HB  TYR A 262     124.496  34.607  34.525  1.00  0.00           H  
ATOM   4238 2HB  TYR A 262     123.349  33.329  34.897  1.00  0.00           H  
ATOM   4239  HD1 TYR A 262     123.127  36.958  35.868  1.00  0.00           H  
ATOM   4240  HD2 TYR A 262     121.605  33.739  33.461  1.00  0.00           H  
ATOM   4241  HE1 TYR A 262     121.286  38.407  35.075  1.00  0.00           H  
ATOM   4242  HE2 TYR A 262     119.782  35.178  32.674  1.00  0.00           H  
ATOM   4243  HH  TYR A 262     118.870  37.184  32.735  1.00  0.00           H  
ATOM   4244  N   PHE A 263     126.441  34.857  36.700  1.00  0.00           N  
ATOM   4245  CA  PHE A 263     127.643  35.637  36.980  1.00  0.00           C  
ATOM   4246  C   PHE A 263     128.591  35.754  35.791  1.00  0.00           C  
ATOM   4247  O   PHE A 263     129.508  36.577  35.808  1.00  0.00           O  
ATOM   4248  CB  PHE A 263     128.404  35.024  38.161  1.00  0.00           C  
ATOM   4249  CG  PHE A 263     129.040  33.697  37.850  1.00  0.00           C  
ATOM   4250  CD1 PHE A 263     130.283  33.633  37.224  1.00  0.00           C  
ATOM   4251  CD2 PHE A 263     128.382  32.509  38.145  1.00  0.00           C  
ATOM   4252  CE1 PHE A 263     130.855  32.410  36.894  1.00  0.00           C  
ATOM   4253  CE2 PHE A 263     128.946  31.283  37.819  1.00  0.00           C  
ATOM   4254  CZ  PHE A 263     130.184  31.232  37.192  1.00  0.00           C  
ATOM   4255  H   PHE A 263     126.536  33.908  36.369  1.00  0.00           H  
ATOM   4256  HA  PHE A 263     127.343  36.653  37.243  1.00  0.00           H  
ATOM   4257 1HB  PHE A 263     129.186  35.710  38.485  1.00  0.00           H  
ATOM   4258 2HB  PHE A 263     127.723  34.886  39.001  1.00  0.00           H  
ATOM   4259  HD1 PHE A 263     130.811  34.558  36.992  1.00  0.00           H  
ATOM   4260  HD2 PHE A 263     127.409  32.549  38.636  1.00  0.00           H  
ATOM   4261  HE1 PHE A 263     131.827  32.377  36.404  1.00  0.00           H  
ATOM   4262  HE2 PHE A 263     128.417  30.360  38.055  1.00  0.00           H  
ATOM   4263  HZ  PHE A 263     130.628  30.270  36.934  1.00  0.00           H  
ATOM   4264  N   GLU A 264     128.402  34.901  34.789  1.00  0.00           N  
ATOM   4265  CA  GLU A 264     129.240  34.922  33.594  1.00  0.00           C  
ATOM   4266  C   GLU A 264     129.195  36.277  32.902  1.00  0.00           C  
ATOM   4267  O   GLU A 264     128.166  36.955  32.906  1.00  0.00           O  
ATOM   4268  CB  GLU A 264     128.833  33.818  32.610  1.00  0.00           C  
ATOM   4269  CG  GLU A 264     129.048  32.391  33.112  1.00  0.00           C  
ATOM   4270  CD  GLU A 264     127.887  31.847  33.943  1.00  0.00           C  
ATOM   4271  OE1 GLU A 264     126.992  32.625  34.349  1.00  0.00           O  
ATOM   4272  OE2 GLU A 264     127.870  30.620  34.185  1.00  0.00           O1-
ATOM   4273  H   GLU A 264     127.659  34.221  34.856  1.00  0.00           H  
ATOM   4274  HA  GLU A 264     130.274  34.748  33.894  1.00  0.00           H  
ATOM   4275 1HB  GLU A 264     127.777  33.923  32.362  1.00  0.00           H  
ATOM   4276 2HB  GLU A 264     129.399  33.928  31.685  1.00  0.00           H  
ATOM   4277 1HG  GLU A 264     129.193  31.733  32.255  1.00  0.00           H  
ATOM   4278 2HG  GLU A 264     129.954  32.361  33.716  1.00  0.00           H  
ATOM   4279  N   PRO A 265     130.330  36.699  32.320  1.00  0.00           N  
ATOM   4280  CA  PRO A 265     130.484  37.993  31.647  1.00  0.00           C  
ATOM   4281  C   PRO A 265     129.562  38.204  30.447  1.00  0.00           C  
ATOM   4282  O   PRO A 265     129.243  39.342  30.099  1.00  0.00           O  
ATOM   4283  CB  PRO A 265     131.961  37.992  31.238  1.00  0.00           C  
ATOM   4284  CG  PRO A 265     132.301  36.530  31.143  1.00  0.00           C  
ATOM   4285  CD  PRO A 265     131.579  35.972  32.333  1.00  0.00           C  
ATOM   4286  HA  PRO A 265     130.273  38.801  32.364  1.00  0.00           H  
ATOM   4287 1HB  PRO A 265     132.089  38.528  30.286  1.00  0.00           H  
ATOM   4288 2HB  PRO A 265     132.561  38.526  31.991  1.00  0.00           H  
ATOM   4289 1HG  PRO A 265     131.958  36.123  30.180  1.00  0.00           H  
ATOM   4290 2HG  PRO A 265     133.392  36.390  31.176  1.00  0.00           H  
ATOM   4291 1HD  PRO A 265     131.415  34.894  32.191  1.00  0.00           H  
ATOM   4292 2HD  PRO A 265     132.170  36.159  33.241  1.00  0.00           H  
ATOM   4293  N   GLN A 266     129.136  37.105  29.828  1.00  0.00           N  
ATOM   4294  CA  GLN A 266     128.216  37.157  28.691  1.00  0.00           C  
ATOM   4295  C   GLN A 266     126.817  37.603  29.110  1.00  0.00           C  
ATOM   4296  O   GLN A 266     126.004  37.984  28.269  1.00  0.00           O  
ATOM   4297  CB  GLN A 266     128.139  35.789  28.007  1.00  0.00           C  
ATOM   4298  CG  GLN A 266     127.549  34.691  28.875  1.00  0.00           C  
ATOM   4299  CD  GLN A 266     127.611  33.330  28.209  1.00  0.00           C  
ATOM   4300  NE2 GLN A 266     128.488  32.467  28.709  1.00  0.00           N  
ATOM   4301  OE1 GLN A 266     126.879  33.057  27.254  1.00  0.00           O  
ATOM   4302  H   GLN A 266     129.461  36.208  30.157  1.00  0.00           H  
ATOM   4303  HA  GLN A 266     128.595  37.882  27.972  1.00  0.00           H  
ATOM   4304 1HB  GLN A 266     127.533  35.867  27.105  1.00  0.00           H  
ATOM   4305 2HB  GLN A 266     129.138  35.478  27.704  1.00  0.00           H  
ATOM   4306 1HG  GLN A 266     128.108  34.641  29.810  1.00  0.00           H  
ATOM   4307 2HG  GLN A 266     126.504  34.925  29.078  1.00  0.00           H  
ATOM   4308 1HE2 GLN A 266     128.574  31.553  28.311  1.00  0.00           H  
ATOM   4309 2HE2 GLN A 266     129.062  32.730  29.485  1.00  0.00           H  
ATOM   4310  N   TYR A 267     126.547  37.541  30.412  1.00  0.00           N  
ATOM   4311  CA  TYR A 267     125.255  37.941  30.968  1.00  0.00           C  
ATOM   4312  C   TYR A 267     125.326  39.307  31.647  1.00  0.00           C  
ATOM   4313  O   TYR A 267     124.528  39.620  32.534  1.00  0.00           O  
ATOM   4314  CB  TYR A 267     124.753  36.877  31.948  1.00  0.00           C  
ATOM   4315  CG  TYR A 267     124.530  35.535  31.292  1.00  0.00           C  
ATOM   4316  CD1 TYR A 267     123.757  35.428  30.136  1.00  0.00           C  
ATOM   4317  CD2 TYR A 267     125.115  34.378  31.801  1.00  0.00           C  
ATOM   4318  CE1 TYR A 267     123.575  34.205  29.501  1.00  0.00           C  
ATOM   4319  CE2 TYR A 267     124.940  33.145  31.172  1.00  0.00           C  
ATOM   4320  CZ  TYR A 267     124.170  33.069  30.020  1.00  0.00           C  
ATOM   4321  OH  TYR A 267     124.000  31.867  29.375  1.00  0.00           O  
ATOM   4322  H   TYR A 267     127.267  37.204  31.035  1.00  0.00           H  
ATOM   4323  HA  TYR A 267     124.540  38.031  30.150  1.00  0.00           H  
ATOM   4324 1HB  TYR A 267     125.477  36.755  32.756  1.00  0.00           H  
ATOM   4325 2HB  TYR A 267     123.816  37.207  32.395  1.00  0.00           H  
ATOM   4326  HD1 TYR A 267     123.282  36.313  29.714  1.00  0.00           H  
ATOM   4327  HD2 TYR A 267     125.721  34.426  32.706  1.00  0.00           H  
ATOM   4328  HE1 TYR A 267     122.966  34.146  28.599  1.00  0.00           H  
ATOM   4329  HE2 TYR A 267     125.406  32.251  31.586  1.00  0.00           H  
ATOM   4330  HH  TYR A 267     123.443  31.996  28.603  1.00  0.00           H  
ATOM   4331  N   SER A 268     126.281  40.119  31.200  1.00  0.00           N  
ATOM   4332  CA  SER A 268     126.476  41.472  31.701  1.00  0.00           C  
ATOM   4333  C   SER A 268     125.224  42.321  31.497  1.00  0.00           C  
ATOM   4334  O   SER A 268     124.667  42.852  32.456  1.00  0.00           O  
ATOM   4335  CB  SER A 268     127.658  42.119  31.005  1.00  0.00           C  
ATOM   4336  OG  SER A 268     127.865  43.423  31.474  1.00  0.00           O  
ATOM   4337  H   SER A 268     126.894  39.768  30.478  1.00  0.00           H  
ATOM   4338  HA  SER A 268     126.685  41.418  32.770  1.00  0.00           H  
ATOM   4339 1HB  SER A 268     128.553  41.522  31.176  1.00  0.00           H  
ATOM   4340 2HB  SER A 268     127.480  42.141  29.930  1.00  0.00           H  
ATOM   4341  HG  SER A 268     128.033  43.342  32.415  1.00  0.00           H  
ATOM   4342  N   GLN A 269     124.783  42.435  30.245  1.00  0.00           N  
ATOM   4343  CA  GLN A 269     123.575  43.192  29.918  1.00  0.00           C  
ATOM   4344  C   GLN A 269     122.369  42.628  30.667  1.00  0.00           C  
ATOM   4345  O   GLN A 269     121.546  43.382  31.189  1.00  0.00           O  
ATOM   4346  CB  GLN A 269     123.314  43.161  28.408  1.00  0.00           C  
ATOM   4347  CG  GLN A 269     122.085  43.958  27.975  1.00  0.00           C  
ATOM   4348  CD  GLN A 269     121.882  43.969  26.469  1.00  0.00           C  
ATOM   4349  NE2 GLN A 269     121.325  45.062  25.960  1.00  0.00           N  
ATOM   4350  OE1 GLN A 269     122.217  43.007  25.773  1.00  0.00           O  
ATOM   4351  H   GLN A 269     125.298  41.985  29.502  1.00  0.00           H  
ATOM   4352  HA  GLN A 269     123.723  44.228  30.224  1.00  0.00           H  
ATOM   4353 1HB  GLN A 269     124.180  43.560  27.881  1.00  0.00           H  
ATOM   4354 2HB  GLN A 269     123.179  42.129  28.084  1.00  0.00           H  
ATOM   4355 1HG  GLN A 269     121.199  43.516  28.430  1.00  0.00           H  
ATOM   4356 2HG  GLN A 269     122.199  44.990  28.306  1.00  0.00           H  
ATOM   4357 1HE2 GLN A 269     121.165  45.129  24.974  1.00  0.00           H  
ATOM   4358 2HE2 GLN A 269     121.065  45.818  26.561  1.00  0.00           H  
ATOM   4359  N   ALA A 270     122.298  41.299  30.736  1.00  0.00           N  
ATOM   4360  CA  ALA A 270     121.190  40.596  31.373  1.00  0.00           C  
ATOM   4361  C   ALA A 270     121.075  40.930  32.854  1.00  0.00           C  
ATOM   4362  O   ALA A 270     119.979  41.213  33.342  1.00  0.00           O  
ATOM   4363  CB  ALA A 270     121.342  39.099  31.180  1.00  0.00           C  
ATOM   4364  H   ALA A 270     123.050  40.763  30.327  1.00  0.00           H  
ATOM   4365  HA  ALA A 270     120.264  40.923  30.898  1.00  0.00           H  
ATOM   4366 1HB  ALA A 270     120.509  38.584  31.659  1.00  0.00           H  
ATOM   4367 2HB  ALA A 270     121.348  38.868  30.115  1.00  0.00           H  
ATOM   4368 3HB  ALA A 270     122.278  38.769  31.628  1.00  0.00           H  
ATOM   4369  N   ARG A 271     122.200  40.888  33.565  1.00  0.00           N  
ATOM   4370  CA  ARG A 271     122.224  41.255  34.980  1.00  0.00           C  
ATOM   4371  C   ARG A 271     121.722  42.679  35.183  1.00  0.00           C  
ATOM   4372  O   ARG A 271     120.791  42.907  35.945  1.00  0.00           O  
ATOM   4373  CB  ARG A 271     123.631  41.131  35.544  1.00  0.00           C  
ATOM   4374  CG  ARG A 271     124.031  39.725  35.963  1.00  0.00           C  
ATOM   4375  CD  ARG A 271     125.301  39.721  36.733  1.00  0.00           C  
ATOM   4376  NE  ARG A 271     126.434  40.117  35.912  1.00  0.00           N  
ATOM   4377  CZ  ARG A 271     127.091  39.297  35.069  1.00  0.00           C  
ATOM   4378  NH1 ARG A 271     126.718  38.042  34.947  1.00  0.00           N1+
ATOM   4379  NH2 ARG A 271     128.112  39.754  34.365  1.00  0.00           N  
ATOM   4380  H   ARG A 271     123.057  40.596  33.118  1.00  0.00           H  
ATOM   4381  HA  ARG A 271     121.576  40.569  35.526  1.00  0.00           H  
ATOM   4382 1HB  ARG A 271     124.352  41.471  34.802  1.00  0.00           H  
ATOM   4383 2HB  ARG A 271     123.732  41.776  36.417  1.00  0.00           H  
ATOM   4384 1HG  ARG A 271     123.249  39.296  36.590  1.00  0.00           H  
ATOM   4385 2HG  ARG A 271     124.166  39.105  35.076  1.00  0.00           H  
ATOM   4386 1HD  ARG A 271     125.224  40.419  37.566  1.00  0.00           H  
ATOM   4387 2HD  ARG A 271     125.491  38.719  37.116  1.00  0.00           H  
ATOM   4388  HE  ARG A 271     126.751  41.075  35.979  1.00  0.00           H  
ATOM   4389 1HH1 ARG A 271     125.937  37.693  35.486  1.00  0.00           H  
ATOM   4390 2HH1 ARG A 271     127.210  37.428  34.315  1.00  0.00           H  
ATOM   4391 1HH2 ARG A 271     128.400  40.718  34.458  1.00  0.00           H  
ATOM   4392 2HH2 ARG A 271     128.604  39.139  33.733  1.00  0.00           H  
ATOM   4393  N   VAL A 272     122.325  43.623  34.465  1.00  0.00           N  
ATOM   4394  CA  VAL A 272     122.013  45.043  34.610  1.00  0.00           C  
ATOM   4395  C   VAL A 272     120.514  45.310  34.457  1.00  0.00           C  
ATOM   4396  O   VAL A 272     119.917  46.014  35.278  1.00  0.00           O  
ATOM   4397  CB  VAL A 272     122.786  45.866  33.562  1.00  0.00           C  
ATOM   4398  CG1 VAL A 272     122.311  47.311  33.562  1.00  0.00           C  
ATOM   4399  CG2 VAL A 272     124.279  45.789  33.842  1.00  0.00           C  
ATOM   4400  H   VAL A 272     123.024  43.339  33.794  1.00  0.00           H  
ATOM   4401  HA  VAL A 272     122.286  45.356  35.619  1.00  0.00           H  
ATOM   4402  HB  VAL A 272     122.581  45.460  32.571  1.00  0.00           H  
ATOM   4403 1HG1 VAL A 272     122.868  47.878  32.816  1.00  0.00           H  
ATOM   4404 2HG1 VAL A 272     121.248  47.344  33.324  1.00  0.00           H  
ATOM   4405 3HG1 VAL A 272     122.477  47.748  34.547  1.00  0.00           H  
ATOM   4406 1HG2 VAL A 272     124.820  46.372  33.097  1.00  0.00           H  
ATOM   4407 2HG2 VAL A 272     124.484  46.189  34.835  1.00  0.00           H  
ATOM   4408 3HG2 VAL A 272     124.605  44.750  33.796  1.00  0.00           H  
ATOM   4409  N   MET A 273     119.907  44.714  33.433  1.00  0.00           N  
ATOM   4410  CA  MET A 273     118.470  44.856  33.192  1.00  0.00           C  
ATOM   4411  C   MET A 273     117.670  44.260  34.358  1.00  0.00           C  
ATOM   4412  O   MET A 273     116.769  44.896  34.901  1.00  0.00           O  
ATOM   4413  CB  MET A 273     118.083  44.186  31.874  1.00  0.00           C  
ATOM   4414  CG  MET A 273     118.680  44.840  30.637  1.00  0.00           C  
ATOM   4415  SD  MET A 273     118.369  43.895  29.132  1.00  0.00           S  
ATOM   4416  CE  MET A 273     116.727  44.468  28.706  1.00  0.00           C  
ATOM   4417  H   MET A 273     120.458  44.146  32.805  1.00  0.00           H  
ATOM   4418  HA  MET A 273     118.238  45.916  33.098  1.00  0.00           H  
ATOM   4419 1HB  MET A 273     118.402  43.145  31.888  1.00  0.00           H  
ATOM   4420 2HB  MET A 273     116.998  44.195  31.767  1.00  0.00           H  
ATOM   4421 1HG  MET A 273     118.257  45.836  30.511  1.00  0.00           H  
ATOM   4422 2HG  MET A 273     119.758  44.941  30.763  1.00  0.00           H  
ATOM   4423 1HE  MET A 273     116.394  43.973  27.794  1.00  0.00           H  
ATOM   4424 2HE  MET A 273     116.037  44.235  29.519  1.00  0.00           H  
ATOM   4425 3HE  MET A 273     116.748  45.547  28.546  1.00  0.00           H  
ATOM   4426  N   LEU A 274     118.034  43.047  34.760  1.00  0.00           N  
ATOM   4427  CA  LEU A 274     117.369  42.365  35.866  1.00  0.00           C  
ATOM   4428  C   LEU A 274     117.445  43.125  37.192  1.00  0.00           C  
ATOM   4429  O   LEU A 274     116.452  43.218  37.912  1.00  0.00           O  
ATOM   4430  CB  LEU A 274     117.984  40.971  36.048  1.00  0.00           C  
ATOM   4431  CG  LEU A 274     117.400  40.132  37.191  1.00  0.00           C  
ATOM   4432  CD1 LEU A 274     115.904  39.950  36.976  1.00  0.00           C  
ATOM   4433  CD2 LEU A 274     118.112  38.788  37.249  1.00  0.00           C  
ATOM   4434  H   LEU A 274     118.795  42.585  34.283  1.00  0.00           H  
ATOM   4435  HA  LEU A 274     116.305  42.300  35.642  1.00  0.00           H  
ATOM   4436 1HB  LEU A 274     117.852  40.410  35.124  1.00  0.00           H  
ATOM   4437 2HB  LEU A 274     119.052  41.084  36.231  1.00  0.00           H  
ATOM   4438  HG  LEU A 274     117.539  40.657  38.137  1.00  0.00           H  
ATOM   4439 1HD1 LEU A 274     115.489  39.353  37.789  1.00  0.00           H  
ATOM   4440 2HD1 LEU A 274     115.417  40.925  36.958  1.00  0.00           H  
ATOM   4441 3HD1 LEU A 274     115.732  39.441  36.028  1.00  0.00           H  
ATOM   4442 1HD2 LEU A 274     117.697  38.191  38.062  1.00  0.00           H  
ATOM   4443 2HD2 LEU A 274     117.972  38.261  36.305  1.00  0.00           H  
ATOM   4444 3HD2 LEU A 274     119.176  38.947  37.421  1.00  0.00           H  
ATOM   4445  N   VAL A 275     118.614  43.679  37.508  1.00  0.00           N  
ATOM   4446  CA  VAL A 275     118.801  44.408  38.763  1.00  0.00           C  
ATOM   4447  C   VAL A 275     117.846  45.595  38.824  1.00  0.00           C  
ATOM   4448  O   VAL A 275     117.189  45.828  39.843  1.00  0.00           O  
ATOM   4449  CB  VAL A 275     120.252  44.907  38.891  1.00  0.00           C  
ATOM   4450  CG1 VAL A 275     120.397  45.814  40.104  1.00  0.00           C  
ATOM   4451  CG2 VAL A 275     121.201  43.723  38.986  1.00  0.00           C  
ATOM   4452  H   VAL A 275     119.391  43.594  36.868  1.00  0.00           H  
ATOM   4453  HA  VAL A 275     118.621  43.723  39.592  1.00  0.00           H  
ATOM   4454  HB  VAL A 275     120.500  45.503  38.012  1.00  0.00           H  
ATOM   4455 1HG1 VAL A 275     121.430  46.158  40.179  1.00  0.00           H  
ATOM   4456 2HG1 VAL A 275     119.736  46.674  39.998  1.00  0.00           H  
ATOM   4457 3HG1 VAL A 275     120.133  45.262  41.006  1.00  0.00           H  
ATOM   4458 1HG2 VAL A 275     122.225  44.083  39.076  1.00  0.00           H  
ATOM   4459 2HG2 VAL A 275     120.948  43.124  39.862  1.00  0.00           H  
ATOM   4460 3HG2 VAL A 275     121.109  43.109  38.089  1.00  0.00           H  
ATOM   4461  N   LYS A 276     117.779  46.339  37.723  1.00  0.00           N  
ATOM   4462  CA  LYS A 276     116.875  47.477  37.612  1.00  0.00           C  
ATOM   4463  C   LYS A 276     115.424  47.077  37.864  1.00  0.00           C  
ATOM   4464  O   LYS A 276     114.714  47.747  38.612  1.00  0.00           O  
ATOM   4465  CB  LYS A 276     117.023  48.129  36.236  1.00  0.00           C  
ATOM   4466  CG  LYS A 276     118.363  48.823  36.029  1.00  0.00           C  
ATOM   4467  CD  LYS A 276     118.487  49.385  34.628  1.00  0.00           C  
ATOM   4468  CE  LYS A 276     119.832  50.049  34.416  1.00  0.00           C  
ATOM   4469  NZ  LYS A 276     119.981  50.515  33.012  1.00  0.00           N1+
ATOM   4470  H   LYS A 276     118.374  46.105  36.942  1.00  0.00           H  
ATOM   4471  HA  LYS A 276     117.139  48.205  38.379  1.00  0.00           H  
ATOM   4472 1HB  LYS A 276     116.908  47.373  35.459  1.00  0.00           H  
ATOM   4473 2HB  LYS A 276     116.233  48.867  36.096  1.00  0.00           H  
ATOM   4474 1HG  LYS A 276     118.466  49.638  36.747  1.00  0.00           H  
ATOM   4475 2HG  LYS A 276     119.170  48.111  36.197  1.00  0.00           H  
ATOM   4476 1HD  LYS A 276     118.370  48.581  33.900  1.00  0.00           H  
ATOM   4477 2HD  LYS A 276     117.700  50.121  34.459  1.00  0.00           H  
ATOM   4478 1HE  LYS A 276     119.929  50.899  35.090  1.00  0.00           H  
ATOM   4479 2HE  LYS A 276     120.627  49.340  34.645  1.00  0.00           H  
ATOM   4480 1HZ  LYS A 276     120.885  50.952  32.896  1.00  0.00           H  
ATOM   4481 2HZ  LYS A 276     119.906  49.727  32.385  1.00  0.00           H  
ATOM   4482 3HZ  LYS A 276     119.255  51.184  32.800  1.00  0.00           H  
ATOM   4483  N   THR A 277     115.010  45.955  37.278  1.00  0.00           N  
ATOM   4484  CA  THR A 277     113.658  45.421  37.455  1.00  0.00           C  
ATOM   4485  C   THR A 277     113.370  45.037  38.906  1.00  0.00           C  
ATOM   4486  O   THR A 277     112.288  45.320  39.421  1.00  0.00           O  
ATOM   4487  CB  THR A 277     113.431  44.197  36.549  1.00  0.00           C  
ATOM   4488  CG2 THR A 277     112.084  43.556  36.846  1.00  0.00           C  
ATOM   4489  OG1 THR A 277     113.471  44.602  35.174  1.00  0.00           O  
ATOM   4490  H   THR A 277     115.661  45.457  36.689  1.00  0.00           H  
ATOM   4491  HA  THR A 277     112.942  46.200  37.192  1.00  0.00           H  
ATOM   4492  HB  THR A 277     114.220  43.466  36.721  1.00  0.00           H  
ATOM   4493  HG1 THR A 277     113.016  43.951  34.636  1.00  0.00           H  
ATOM   4494 1HG2 THR A 277     111.941  42.693  36.196  1.00  0.00           H  
ATOM   4495 2HG2 THR A 277     112.054  43.236  37.887  1.00  0.00           H  
ATOM   4496 3HG2 THR A 277     111.290  44.280  36.666  1.00  0.00           H  
ATOM   4497  N   ILE A 278     114.338  44.405  39.565  1.00  0.00           N  
ATOM   4498  CA  ILE A 278     114.153  43.949  40.944  1.00  0.00           C  
ATOM   4499  C   ILE A 278     113.918  45.144  41.860  1.00  0.00           C  
ATOM   4500  O   ILE A 278     112.991  45.149  42.674  1.00  0.00           O  
ATOM   4501  CB  ILE A 278     115.372  43.148  41.437  1.00  0.00           C  
ATOM   4502  CG1 ILE A 278     115.494  41.832  40.666  1.00  0.00           C  
ATOM   4503  CG2 ILE A 278     115.267  42.886  42.932  1.00  0.00           C  
ATOM   4504  CD1 ILE A 278     116.825  41.139  40.847  1.00  0.00           C  
ATOM   4505  H   ILE A 278     115.220  44.237  39.104  1.00  0.00           H  
ATOM   4506  HA  ILE A 278     113.297  43.277  40.975  1.00  0.00           H  
ATOM   4507  HB  ILE A 278     116.283  43.714  41.241  1.00  0.00           H  
ATOM   4508 1HG1 ILE A 278     114.707  41.149  40.985  1.00  0.00           H  
ATOM   4509 2HG1 ILE A 278     115.351  42.019  39.601  1.00  0.00           H  
ATOM   4510 1HG2 ILE A 278     116.136  42.318  43.263  1.00  0.00           H  
ATOM   4511 2HG2 ILE A 278     115.227  43.834  43.466  1.00  0.00           H  
ATOM   4512 3HG2 ILE A 278     114.361  42.315  43.138  1.00  0.00           H  
ATOM   4513 1HD1 ILE A 278     116.836  40.214  40.270  1.00  0.00           H  
ATOM   4514 2HD1 ILE A 278     117.626  41.792  40.500  1.00  0.00           H  
ATOM   4515 3HD1 ILE A 278     116.975  40.909  41.901  1.00  0.00           H  
ATOM   4516  N   SER A 279     114.757  46.161  41.703  1.00  0.00           N  
ATOM   4517  CA  SER A 279     114.710  47.345  42.551  1.00  0.00           C  
ATOM   4518  C   SER A 279     113.406  48.109  42.316  1.00  0.00           C  
ATOM   4519  O   SER A 279     112.821  48.667  43.248  1.00  0.00           O  
ATOM   4520  CB  SER A 279     115.901  48.242  42.270  1.00  0.00           C  
ATOM   4521  OG  SER A 279     115.814  48.805  40.990  1.00  0.00           O  
ATOM   4522  H   SER A 279     115.450  46.108  40.971  1.00  0.00           H  
ATOM   4523  HA  SER A 279     114.751  47.026  43.593  1.00  0.00           H  
ATOM   4524 1HB  SER A 279     115.943  49.034  43.017  1.00  0.00           H  
ATOM   4525 2HB  SER A 279     116.820  47.663  42.355  1.00  0.00           H  
ATOM   4526  HG  SER A 279     115.712  48.068  40.383  1.00  0.00           H  
ATOM   4527  N   MET A 280     112.933  48.073  41.073  1.00  0.00           N  
ATOM   4528  CA  MET A 280     111.701  48.747  40.674  1.00  0.00           C  
ATOM   4529  C   MET A 280     110.455  48.106  41.288  1.00  0.00           C  
ATOM   4530  O   MET A 280     109.601  48.803  41.840  1.00  0.00           O  
ATOM   4531  CB  MET A 280     111.589  48.759  39.151  1.00  0.00           C  
ATOM   4532  CG  MET A 280     110.407  49.554  38.613  1.00  0.00           C  
ATOM   4533  SD  MET A 280     110.522  51.314  38.992  1.00  0.00           S  
ATOM   4534  CE  MET A 280     111.788  51.828  37.835  1.00  0.00           C  
ATOM   4535  H   MET A 280     113.456  47.553  40.382  1.00  0.00           H  
ATOM   4536  HA  MET A 280     111.743  49.779  41.023  1.00  0.00           H  
ATOM   4537 1HB  MET A 280     112.497  49.181  38.723  1.00  0.00           H  
ATOM   4538 2HB  MET A 280     111.498  47.736  38.784  1.00  0.00           H  
ATOM   4539 1HG  MET A 280     110.353  49.438  37.531  1.00  0.00           H  
ATOM   4540 2HG  MET A 280     109.483  49.169  39.043  1.00  0.00           H  
ATOM   4541 1HE  MET A 280     111.972  52.896  37.948  1.00  0.00           H  
ATOM   4542 2HE  MET A 280     112.709  51.277  38.034  1.00  0.00           H  
ATOM   4543 3HE  MET A 280     111.456  51.623  36.817  1.00  0.00           H  
ATOM   4544  N   ILE A 281     110.361  46.778  41.194  1.00  0.00           N  
ATOM   4545  CA  ILE A 281     109.222  46.047  41.745  1.00  0.00           C  
ATOM   4546  C   ILE A 281     109.227  46.056  43.268  1.00  0.00           C  
ATOM   4547  O   ILE A 281     108.179  45.914  43.896  1.00  0.00           O  
ATOM   4548  CB  ILE A 281     109.157  44.582  41.224  1.00  0.00           C  
ATOM   4549  CG1 ILE A 281     107.766  43.986  41.470  1.00  0.00           C  
ATOM   4550  CG2 ILE A 281     110.208  43.719  41.907  1.00  0.00           C  
ATOM   4551  CD1 ILE A 281     106.653  44.656  40.684  1.00  0.00           C  
ATOM   4552  H   ILE A 281     111.097  46.265  40.732  1.00  0.00           H  
ATOM   4553  HA  ILE A 281     108.306  46.551  41.436  1.00  0.00           H  
ATOM   4554  HB  ILE A 281     109.336  44.570  40.150  1.00  0.00           H  
ATOM   4555 1HG1 ILE A 281     107.772  42.929  41.210  1.00  0.00           H  
ATOM   4556 2HG1 ILE A 281     107.521  44.061  42.530  1.00  0.00           H  
ATOM   4557 1HG2 ILE A 281     110.144  42.699  41.528  1.00  0.00           H  
ATOM   4558 2HG2 ILE A 281     111.199  44.121  41.699  1.00  0.00           H  
ATOM   4559 3HG2 ILE A 281     110.036  43.717  42.983  1.00  0.00           H  
ATOM   4560 1HD1 ILE A 281     105.703  44.175  40.917  1.00  0.00           H  
ATOM   4561 2HD1 ILE A 281     106.600  45.712  40.954  1.00  0.00           H  
ATOM   4562 3HD1 ILE A 281     106.854  44.564  39.618  1.00  0.00           H  
ATOM   4563  N   SER A 282     110.425  46.199  43.877  1.00  0.00           N  
ATOM   4564  CA  SER A 282     110.576  46.318  45.322  1.00  0.00           C  
ATOM   4565  C   SER A 282     109.824  47.554  45.787  1.00  0.00           C  
ATOM   4566  O   SER A 282     109.130  47.524  46.803  1.00  0.00           O  
ATOM   4567  CB  SER A 282     112.040  46.413  45.707  1.00  0.00           C  
ATOM   4568  OG  SER A 282     112.709  45.213  45.433  1.00  0.00           O  
ATOM   4569  H   SER A 282     111.250  46.177  43.297  1.00  0.00           H  
ATOM   4570  HA  SER A 282     110.167  45.420  45.788  1.00  0.00           H  
ATOM   4571 1HB  SER A 282     112.509  47.228  45.157  1.00  0.00           H  
ATOM   4572 2HB  SER A 282     112.122  46.644  46.768  1.00  0.00           H  
ATOM   4573  HG  SER A 282     113.533  45.251  45.924  1.00  0.00           H  
ATOM   4574  N   ILE A 283     109.961  48.636  45.027  1.00  0.00           N  
ATOM   4575  CA  ILE A 283     109.243  49.875  45.297  1.00  0.00           C  
ATOM   4576  C   ILE A 283     107.743  49.630  45.218  1.00  0.00           C  
ATOM   4577  O   ILE A 283     106.993  50.072  46.085  1.00  0.00           O  
ATOM   4578  CB  ILE A 283     109.643  50.983  44.306  1.00  0.00           C  
ATOM   4579  CG1 ILE A 283     111.095  51.409  44.540  1.00  0.00           C  
ATOM   4580  CG2 ILE A 283     108.708  52.175  44.435  1.00  0.00           C  
ATOM   4581  CD1 ILE A 283     111.661  52.279  43.441  1.00  0.00           C  
ATOM   4582  H   ILE A 283     110.587  48.594  44.235  1.00  0.00           H  
ATOM   4583  HA  ILE A 283     109.497  50.210  46.302  1.00  0.00           H  
ATOM   4584  HB  ILE A 283     109.588  50.597  43.288  1.00  0.00           H  
ATOM   4585 1HG1 ILE A 283     111.167  51.956  45.479  1.00  0.00           H  
ATOM   4586 2HG1 ILE A 283     111.724  50.523  44.631  1.00  0.00           H  
ATOM   4587 1HG2 ILE A 283     109.006  52.949  43.727  1.00  0.00           H  
ATOM   4588 2HG2 ILE A 283     107.687  51.861  44.219  1.00  0.00           H  
ATOM   4589 3HG2 ILE A 283     108.760  52.571  45.449  1.00  0.00           H  
ATOM   4590 1HD1 ILE A 283     112.693  52.539  43.678  1.00  0.00           H  
ATOM   4591 2HD1 ILE A 283     111.631  51.736  42.496  1.00  0.00           H  
ATOM   4592 3HD1 ILE A 283     111.068  53.188  43.357  1.00  0.00           H  
ATOM   4593  N   VAL A 284     107.305  48.954  44.180  1.00  0.00           N  
ATOM   4594  CA  VAL A 284     105.879  48.702  43.989  1.00  0.00           C  
ATOM   4595  C   VAL A 284     105.327  47.990  45.221  1.00  0.00           C  
ATOM   4596  O   VAL A 284     104.320  48.401  45.795  1.00  0.00           O  
ATOM   4597  CB  VAL A 284     105.637  47.841  42.735  1.00  0.00           C  
ATOM   4598  CG1 VAL A 284     104.181  47.406  42.661  1.00  0.00           C  
ATOM   4599  CG2 VAL A 284     106.031  48.619  41.489  1.00  0.00           C  
ATOM   4600  H   VAL A 284     107.962  48.600  43.499  1.00  0.00           H  
ATOM   4601  HA  VAL A 284     105.372  49.660  43.864  1.00  0.00           H  
ATOM   4602  HB  VAL A 284     106.240  46.936  42.805  1.00  0.00           H  
ATOM   4603 1HG1 VAL A 284     104.028  46.798  41.769  1.00  0.00           H  
ATOM   4604 2HG1 VAL A 284     103.931  46.820  43.545  1.00  0.00           H  
ATOM   4605 3HG1 VAL A 284     103.540  48.286  42.614  1.00  0.00           H  
ATOM   4606 1HG2 VAL A 284     105.858  48.004  40.606  1.00  0.00           H  
ATOM   4607 2HG2 VAL A 284     105.432  49.528  41.422  1.00  0.00           H  
ATOM   4608 3HG2 VAL A 284     107.087  48.885  41.544  1.00  0.00           H  
ATOM   4609  N   ASP A 285     106.027  46.949  45.651  1.00  0.00           N  
ATOM   4610  CA  ASP A 285     105.591  46.160  46.790  1.00  0.00           C  
ATOM   4611  C   ASP A 285     105.438  47.071  48.003  1.00  0.00           C  
ATOM   4612  O   ASP A 285     104.415  47.048  48.686  1.00  0.00           O  
ATOM   4613  CB  ASP A 285     106.586  45.037  47.092  1.00  0.00           C  
ATOM   4614  CG  ASP A 285     106.244  44.266  48.360  1.00  0.00           C  
ATOM   4615  OD1 ASP A 285     105.221  43.623  48.383  1.00  0.00           O  
ATOM   4616  OD2 ASP A 285     107.007  44.329  49.294  1.00  0.00           O1-
ATOM   4617  H   ASP A 285     106.882  46.698  45.175  1.00  0.00           H  
ATOM   4618  HA  ASP A 285     104.635  45.698  46.547  1.00  0.00           H  
ATOM   4619 1HB  ASP A 285     106.611  44.338  46.256  1.00  0.00           H  
ATOM   4620 2HB  ASP A 285     107.587  45.456  47.199  1.00  0.00           H  
ATOM   4621  N   ASP A 286     106.469  47.874  48.258  1.00  0.00           N  
ATOM   4622  CA  ASP A 286     106.509  48.752  49.422  1.00  0.00           C  
ATOM   4623  C   ASP A 286     105.402  49.807  49.383  1.00  0.00           C  
ATOM   4624  O   ASP A 286     104.923  50.254  50.428  1.00  0.00           O  
ATOM   4625  CB  ASP A 286     107.872  49.442  49.518  1.00  0.00           C  
ATOM   4626  CG  ASP A 286     108.995  48.486  49.898  1.00  0.00           C  
ATOM   4627  OD1 ASP A 286     108.706  47.353  50.202  1.00  0.00           O  
ATOM   4628  OD2 ASP A 286     110.130  48.898  49.882  1.00  0.00           O1-
ATOM   4629  H   ASP A 286     107.250  47.870  47.617  1.00  0.00           H  
ATOM   4630  HA  ASP A 286     106.346  48.149  50.316  1.00  0.00           H  
ATOM   4631 1HB  ASP A 286     108.115  49.901  48.559  1.00  0.00           H  
ATOM   4632 2HB  ASP A 286     107.826  50.239  50.261  1.00  0.00           H  
ATOM   4633  N   THR A 287     105.008  50.228  48.183  1.00  0.00           N  
ATOM   4634  CA  THR A 287     103.870  51.126  47.999  1.00  0.00           C  
ATOM   4635  C   THR A 287     102.563  50.478  48.454  1.00  0.00           C  
ATOM   4636  O   THR A 287     101.752  51.113  49.127  1.00  0.00           O  
ATOM   4637  CB  THR A 287     103.745  51.560  46.528  1.00  0.00           C  
ATOM   4638  CG2 THR A 287     102.565  52.503  46.349  1.00  0.00           C  
ATOM   4639  OG1 THR A 287     104.948  52.223  46.118  1.00  0.00           O  
ATOM   4640  H   THR A 287     105.529  49.922  47.374  1.00  0.00           H  
ATOM   4641  HA  THR A 287     104.036  52.022  48.597  1.00  0.00           H  
ATOM   4642  HB  THR A 287     103.599  50.682  45.899  1.00  0.00           H  
ATOM   4643  HG1 THR A 287     105.619  51.569  45.910  1.00  0.00           H  
ATOM   4644 1HG2 THR A 287     102.492  52.800  45.302  1.00  0.00           H  
ATOM   4645 2HG2 THR A 287     101.647  51.998  46.648  1.00  0.00           H  
ATOM   4646 3HG2 THR A 287     102.710  53.389  46.967  1.00  0.00           H  
ATOM   4647  N   PHE A 288     102.364  49.217  48.080  1.00  0.00           N  
ATOM   4648  CA  PHE A 288     101.167  48.463  48.451  1.00  0.00           C  
ATOM   4649  C   PHE A 288     101.142  48.066  49.926  1.00  0.00           C  
ATOM   4650  O   PHE A 288     100.079  48.011  50.546  1.00  0.00           O  
ATOM   4651  CB  PHE A 288     101.065  47.187  47.610  1.00  0.00           C  
ATOM   4652  CG  PHE A 288     100.416  47.381  46.270  1.00  0.00           C  
ATOM   4653  CD1 PHE A 288     101.176  47.704  45.149  1.00  0.00           C  
ATOM   4654  CD2 PHE A 288      99.042  47.218  46.122  1.00  0.00           C  
ATOM   4655  CE1 PHE A 288     100.576  47.861  43.898  1.00  0.00           C  
ATOM   4656  CE2 PHE A 288      98.431  47.372  44.876  1.00  0.00           C  
ATOM   4657  CZ  PHE A 288      99.201  47.694  43.762  1.00  0.00           C  
ATOM   4658  H   PHE A 288     103.073  48.769  47.516  1.00  0.00           H  
ATOM   4659  HA  PHE A 288     100.292  49.084  48.257  1.00  0.00           H  
ATOM   4660 1HB  PHE A 288     102.060  46.779  47.444  1.00  0.00           H  
ATOM   4661 2HB  PHE A 288     100.490  46.438  48.154  1.00  0.00           H  
ATOM   4662  HD1 PHE A 288     102.252  47.835  45.256  1.00  0.00           H  
ATOM   4663  HD2 PHE A 288      98.440  46.967  46.996  1.00  0.00           H  
ATOM   4664  HE1 PHE A 288     101.186  48.111  43.031  1.00  0.00           H  
ATOM   4665  HE2 PHE A 288      97.354  47.241  44.774  1.00  0.00           H  
ATOM   4666  HZ  PHE A 288      98.730  47.817  42.788  1.00  0.00           H  
ATOM   4667  N   ASP A 289     102.306  47.773  50.501  1.00  0.00           N  
ATOM   4668  CA  ASP A 289     102.363  47.311  51.881  1.00  0.00           C  
ATOM   4669  C   ASP A 289     102.475  48.348  52.985  1.00  0.00           C  
ATOM   4670  O   ASP A 289     101.780  48.248  53.997  1.00  0.00           O  
ATOM   4671  CB  ASP A 289     103.543  46.346  52.021  1.00  0.00           C  
ATOM   4672  CG  ASP A 289     103.350  45.055  51.237  1.00  0.00           C  
ATOM   4673  OD1 ASP A 289     102.254  44.813  50.790  1.00  0.00           O  
ATOM   4674  OD2 ASP A 289     104.300  44.324  51.092  1.00  0.00           O1-
ATOM   4675  H   ASP A 289     103.158  47.819  49.962  1.00  0.00           H  
ATOM   4676  HA  ASP A 289     101.416  46.827  52.124  1.00  0.00           H  
ATOM   4677 1HB  ASP A 289     104.454  46.833  51.672  1.00  0.00           H  
ATOM   4678 2HB  ASP A 289     103.687  46.097  53.073  1.00  0.00           H  
ATOM   4679  N   ALA A 290     103.364  49.321  52.812  1.00  0.00           N  
ATOM   4680  CA  ALA A 290     103.600  50.303  53.862  1.00  0.00           C  
ATOM   4681  C   ALA A 290     103.355  51.762  53.489  1.00  0.00           C  
ATOM   4682  O   ALA A 290     104.023  52.651  54.019  1.00  0.00           O  
ATOM   4683  CB  ALA A 290     105.014  50.132  54.424  1.00  0.00           C  
ATOM   4684  H   ALA A 290     103.886  49.389  51.950  1.00  0.00           H  
ATOM   4685  HA  ALA A 290     102.875  50.128  54.658  1.00  0.00           H  
ATOM   4686 1HB  ALA A 290     105.185  50.869  55.209  1.00  0.00           H  
ATOM   4687 2HB  ALA A 290     105.122  49.129  54.837  1.00  0.00           H  
ATOM   4688 3HB  ALA A 290     105.741  50.277  53.627  1.00  0.00           H  
ATOM   4689  N   TYR A 291     102.393  52.020  52.607  1.00  0.00           N  
ATOM   4690  CA  TYR A 291     102.117  53.399  52.225  1.00  0.00           C  
ATOM   4691  C   TYR A 291     100.722  53.681  51.667  1.00  0.00           C  
ATOM   4692  O   TYR A 291      99.888  54.272  52.354  1.00  0.00           O  
ATOM   4693  CB  TYR A 291     103.185  53.922  51.262  1.00  0.00           C  
ATOM   4694  CG  TYR A 291     103.417  55.408  51.408  1.00  0.00           C  
ATOM   4695  CD1 TYR A 291     104.019  55.924  52.556  1.00  0.00           C  
ATOM   4696  CD2 TYR A 291     103.009  56.302  50.421  1.00  0.00           C  
ATOM   4697  CE1 TYR A 291     104.210  57.291  52.718  1.00  0.00           C  
ATOM   4698  CE2 TYR A 291     103.195  57.675  50.572  1.00  0.00           C  
ATOM   4699  CZ  TYR A 291     103.794  58.161  51.725  1.00  0.00           C  
ATOM   4700  OH  TYR A 291     103.977  59.514  51.887  1.00  0.00           O  
ATOM   4701  H   TYR A 291     101.848  51.277  52.194  1.00  0.00           H  
ATOM   4702  HA  TYR A 291     102.130  54.016  53.124  1.00  0.00           H  
ATOM   4703 1HB  TYR A 291     104.126  53.399  51.442  1.00  0.00           H  
ATOM   4704 2HB  TYR A 291     102.885  53.711  50.236  1.00  0.00           H  
ATOM   4705  HD1 TYR A 291     104.350  55.251  53.347  1.00  0.00           H  
ATOM   4706  HD2 TYR A 291     102.535  55.932  49.512  1.00  0.00           H  
ATOM   4707  HE1 TYR A 291     104.683  57.672  53.623  1.00  0.00           H  
ATOM   4708  HE2 TYR A 291     102.869  58.359  49.788  1.00  0.00           H  
ATOM   4709  HH  TYR A 291     103.638  59.977  51.118  1.00  0.00           H  
ATOM   4710  N   GLY A 292     100.483  53.265  50.426  1.00  0.00           N  
ATOM   4711  CA  GLY A 292      99.241  53.576  49.733  1.00  0.00           C  
ATOM   4712  C   GLY A 292      97.930  53.092  50.332  1.00  0.00           C  
ATOM   4713  O   GLY A 292      97.862  52.022  50.942  1.00  0.00           O  
ATOM   4714  H   GLY A 292     101.187  52.716  49.953  1.00  0.00           H  
ATOM   4715 1HA  GLY A 292      99.139  54.657  49.636  1.00  0.00           H  
ATOM   4716 2HA  GLY A 292      99.274  53.164  48.725  1.00  0.00           H  
ATOM   4717  N   THR A 293      96.888  53.904  50.163  1.00  0.00           N  
ATOM   4718  CA  THR A 293      95.558  53.601  50.684  1.00  0.00           C  
ATOM   4719  C   THR A 293      94.762  52.795  49.661  1.00  0.00           C  
ATOM   4720  O   THR A 293      95.156  52.699  48.498  1.00  0.00           O  
ATOM   4721  CB  THR A 293      94.792  54.886  51.049  1.00  0.00           C  
ATOM   4722  CG2 THR A 293      95.550  55.677  52.104  1.00  0.00           C  
ATOM   4723  OG1 THR A 293      94.624  55.695  49.878  1.00  0.00           O  
ATOM   4724  H   THR A 293      97.032  54.763  49.651  1.00  0.00           H  
ATOM   4725  HA  THR A 293      95.669  53.016  51.597  1.00  0.00           H  
ATOM   4726  HB  THR A 293      93.807  54.625  51.438  1.00  0.00           H  
ATOM   4727  HG1 THR A 293      95.486  55.927  49.524  1.00  0.00           H  
ATOM   4728 1HG2 THR A 293      94.994  56.582  52.350  1.00  0.00           H  
ATOM   4729 2HG2 THR A 293      95.669  55.069  53.000  1.00  0.00           H  
ATOM   4730 3HG2 THR A 293      96.531  55.950  51.718  1.00  0.00           H  
ATOM   4731  N   VAL A 294      93.626  52.253  50.101  1.00  0.00           N  
ATOM   4732  CA  VAL A 294      92.796  51.363  49.289  1.00  0.00           C  
ATOM   4733  C   VAL A 294      92.427  51.963  47.929  1.00  0.00           C  
ATOM   4734  O   VAL A 294      92.543  51.292  46.898  1.00  0.00           O  
ATOM   4735  CB  VAL A 294      91.503  51.019  50.052  1.00  0.00           C  
ATOM   4736  CG1 VAL A 294      90.566  50.206  49.172  1.00  0.00           C  
ATOM   4737  CG2 VAL A 294      91.840  50.260  51.326  1.00  0.00           C  
ATOM   4738  H   VAL A 294      93.336  52.474  51.043  1.00  0.00           H  
ATOM   4739  HA  VAL A 294      93.365  50.458  49.076  1.00  0.00           H  
ATOM   4740  HB  VAL A 294      90.985  51.944  50.305  1.00  0.00           H  
ATOM   4741 1HG1 VAL A 294      89.657  49.972  49.726  1.00  0.00           H  
ATOM   4742 2HG1 VAL A 294      90.309  50.783  48.283  1.00  0.00           H  
ATOM   4743 3HG1 VAL A 294      91.057  49.280  48.875  1.00  0.00           H  
ATOM   4744 1HG2 VAL A 294      90.921  50.021  51.861  1.00  0.00           H  
ATOM   4745 2HG2 VAL A 294      92.364  49.338  51.073  1.00  0.00           H  
ATOM   4746 3HG2 VAL A 294      92.478  50.877  51.960  1.00  0.00           H  
ATOM   4747  N   LYS A 295      92.014  53.231  47.931  1.00  0.00           N  
ATOM   4748  CA  LYS A 295      91.663  53.940  46.697  1.00  0.00           C  
ATOM   4749  C   LYS A 295      92.873  54.144  45.798  1.00  0.00           C  
ATOM   4750  O   LYS A 295      92.816  53.890  44.597  1.00  0.00           O  
ATOM   4751  CB  LYS A 295      91.060  55.307  47.017  1.00  0.00           C  
ATOM   4752  CG  LYS A 295      89.653  55.280  47.579  1.00  0.00           C  
ATOM   4753  CD  LYS A 295      89.138  56.703  47.754  1.00  0.00           C  
ATOM   4754  CE  LYS A 295      87.687  56.731  48.199  1.00  0.00           C  
ATOM   4755  NZ  LYS A 295      87.209  58.135  48.307  1.00  0.00           N1+
ATOM   4756  H   LYS A 295      91.942  53.716  48.814  1.00  0.00           H  
ATOM   4757  HA  LYS A 295      90.922  53.350  46.158  1.00  0.00           H  
ATOM   4758 1HB  LYS A 295      91.690  55.822  47.742  1.00  0.00           H  
ATOM   4759 2HB  LYS A 295      91.037  55.915  46.112  1.00  0.00           H  
ATOM   4760 1HG  LYS A 295      88.999  54.734  46.899  1.00  0.00           H  
ATOM   4761 2HG  LYS A 295      89.655  54.769  48.541  1.00  0.00           H  
ATOM   4762 1HD  LYS A 295      89.743  57.219  48.501  1.00  0.00           H  
ATOM   4763 2HD  LYS A 295      89.223  57.239  46.809  1.00  0.00           H  
ATOM   4764 1HE  LYS A 295      87.075  56.190  47.478  1.00  0.00           H  
ATOM   4765 2HE  LYS A 295      87.593  56.236  49.166  1.00  0.00           H  
ATOM   4766 1HZ  LYS A 295      86.244  58.141  48.604  1.00  0.00           H  
ATOM   4767 2HZ  LYS A 295      87.772  58.631  48.984  1.00  0.00           H  
ATOM   4768 3HZ  LYS A 295      87.287  58.588  47.408  1.00  0.00           H  
ATOM   4769  N   GLU A 296      93.962  54.627  46.392  1.00  0.00           N  
ATOM   4770  CA  GLU A 296      95.203  54.898  45.671  1.00  0.00           C  
ATOM   4771  C   GLU A 296      95.775  53.651  44.998  1.00  0.00           C  
ATOM   4772  O   GLU A 296      96.219  53.705  43.846  1.00  0.00           O  
ATOM   4773  CB  GLU A 296      96.245  55.487  46.624  1.00  0.00           C  
ATOM   4774  CG  GLU A 296      95.961  56.918  47.059  1.00  0.00           C  
ATOM   4775  CD  GLU A 296      96.951  57.430  48.068  1.00  0.00           C  
ATOM   4776  OE1 GLU A 296      97.198  56.744  49.030  1.00  0.00           O  
ATOM   4777  OE2 GLU A 296      97.461  58.509  47.875  1.00  0.00           O1-
ATOM   4778  H   GLU A 296      93.919  54.811  47.385  1.00  0.00           H  
ATOM   4779  HA  GLU A 296      94.995  55.625  44.885  1.00  0.00           H  
ATOM   4780 1HB  GLU A 296      96.307  54.871  47.521  1.00  0.00           H  
ATOM   4781 2HB  GLU A 296      97.225  55.471  46.147  1.00  0.00           H  
ATOM   4782 1HG  GLU A 296      95.986  57.565  46.182  1.00  0.00           H  
ATOM   4783 2HG  GLU A 296      94.959  56.966  47.483  1.00  0.00           H  
ATOM   4784  N   LEU A 297      95.757  52.534  45.722  1.00  0.00           N  
ATOM   4785  CA  LEU A 297      96.300  51.278  45.222  1.00  0.00           C  
ATOM   4786  C   LEU A 297      95.439  50.711  44.100  1.00  0.00           C  
ATOM   4787  O   LEU A 297      95.953  50.095  43.165  1.00  0.00           O  
ATOM   4788  CB  LEU A 297      96.406  50.257  46.361  1.00  0.00           C  
ATOM   4789  CG  LEU A 297      97.372  50.622  47.496  1.00  0.00           C  
ATOM   4790  CD1 LEU A 297      97.342  49.533  48.559  1.00  0.00           C  
ATOM   4791  CD2 LEU A 297      98.774  50.798  46.932  1.00  0.00           C  
ATOM   4792  H   LEU A 297      95.353  52.561  46.648  1.00  0.00           H  
ATOM   4793  HA  LEU A 297      97.289  51.471  44.806  1.00  0.00           H  
ATOM   4794 1HB  LEU A 297      95.418  50.121  46.798  1.00  0.00           H  
ATOM   4795 2HB  LEU A 297      96.730  49.303  45.944  1.00  0.00           H  
ATOM   4796  HG  LEU A 297      97.049  51.553  47.963  1.00  0.00           H  
ATOM   4797 1HD1 LEU A 297      98.028  49.793  49.365  1.00  0.00           H  
ATOM   4798 2HD1 LEU A 297      96.332  49.442  48.959  1.00  0.00           H  
ATOM   4799 3HD1 LEU A 297      97.645  48.585  48.117  1.00  0.00           H  
ATOM   4800 1HD2 LEU A 297      99.460  51.059  47.738  1.00  0.00           H  
ATOM   4801 2HD2 LEU A 297      99.098  49.868  46.466  1.00  0.00           H  
ATOM   4802 3HD2 LEU A 297      98.769  51.595  46.187  1.00  0.00           H  
ATOM   4803  N   GLU A 298      94.130  50.945  44.187  1.00  0.00           N  
ATOM   4804  CA  GLU A 298      93.203  50.537  43.134  1.00  0.00           C  
ATOM   4805  C   GLU A 298      93.470  51.344  41.866  1.00  0.00           C  
ATOM   4806  O   GLU A 298      93.480  50.800  40.761  1.00  0.00           O  
ATOM   4807  CB  GLU A 298      91.756  50.731  43.594  1.00  0.00           C  
ATOM   4808  CG  GLU A 298      90.702  50.338  42.558  1.00  0.00           C  
ATOM   4809  CD  GLU A 298      90.702  48.850  42.236  1.00  0.00           C  
ATOM   4810  OE1 GLU A 298      90.667  48.033  43.184  1.00  0.00           O  
ATOM   4811  OE2 GLU A 298      90.726  48.500  41.034  1.00  0.00           O1-
ATOM   4812  H   GLU A 298      93.770  51.417  45.004  1.00  0.00           H  
ATOM   4813  HA  GLU A 298      93.364  49.479  42.922  1.00  0.00           H  
ATOM   4814 1HB  GLU A 298      91.577  50.139  44.492  1.00  0.00           H  
ATOM   4815 2HB  GLU A 298      91.594  51.777  43.854  1.00  0.00           H  
ATOM   4816 1HG  GLU A 298      89.717  50.613  42.934  1.00  0.00           H  
ATOM   4817 2HG  GLU A 298      90.881  50.900  41.642  1.00  0.00           H  
ATOM   4818  N   ALA A 299      93.696  52.642  42.038  1.00  0.00           N  
ATOM   4819  CA  ALA A 299      93.996  53.525  40.918  1.00  0.00           C  
ATOM   4820  C   ALA A 299      95.325  53.120  40.290  1.00  0.00           C  
ATOM   4821  O   ALA A 299      95.464  53.109  39.066  1.00  0.00           O  
ATOM   4822  CB  ALA A 299      94.056  54.966  41.394  1.00  0.00           C  
ATOM   4823  H   ALA A 299      93.658  53.026  42.971  1.00  0.00           H  
ATOM   4824  HA  ALA A 299      93.196  53.425  40.185  1.00  0.00           H  
ATOM   4825 1HB  ALA A 299      94.281  55.618  40.550  1.00  0.00           H  
ATOM   4826 2HB  ALA A 299      93.095  55.248  41.824  1.00  0.00           H  
ATOM   4827 3HB  ALA A 299      94.835  55.067  42.148  1.00  0.00           H  
ATOM   4828  N   TYR A 300      96.295  52.782  41.139  1.00  0.00           N  
ATOM   4829  CA  TYR A 300      97.642  52.418  40.699  1.00  0.00           C  
ATOM   4830  C   TYR A 300      97.610  51.104  39.925  1.00  0.00           C  
ATOM   4831  O   TYR A 300      98.209  50.992  38.850  1.00  0.00           O  
ATOM   4832  CB  TYR A 300      98.575  52.291  41.908  1.00  0.00           C  
ATOM   4833  CG  TYR A 300     100.050  52.255  41.561  1.00  0.00           C  
ATOM   4834  CD1 TYR A 300     100.737  53.426  41.235  1.00  0.00           C  
ATOM   4835  CD2 TYR A 300     100.762  51.057  41.570  1.00  0.00           C  
ATOM   4836  CE1 TYR A 300     102.097  53.405  40.928  1.00  0.00           C  
ATOM   4837  CE2 TYR A 300     102.125  51.026  41.263  1.00  0.00           C  
ATOM   4838  CZ  TYR A 300     102.784  52.204  40.944  1.00  0.00           C  
ATOM   4839  OH  TYR A 300     104.126  52.181  40.642  1.00  0.00           O  
ATOM   4840  H   TYR A 300      96.082  52.779  42.127  1.00  0.00           H  
ATOM   4841  HA  TYR A 300      98.017  53.206  40.046  1.00  0.00           H  
ATOM   4842 1HB  TYR A 300      98.412  53.132  42.584  1.00  0.00           H  
ATOM   4843 2HB  TYR A 300      98.339  51.380  42.456  1.00  0.00           H  
ATOM   4844  HD1 TYR A 300     100.210  54.381  41.218  1.00  0.00           H  
ATOM   4845  HD2 TYR A 300     100.257  50.124  41.819  1.00  0.00           H  
ATOM   4846  HE1 TYR A 300     102.614  54.332  40.676  1.00  0.00           H  
ATOM   4847  HE2 TYR A 300     102.665  50.078  41.274  1.00  0.00           H  
ATOM   4848  HH  TYR A 300     104.450  51.278  40.698  1.00  0.00           H  
ATOM   4849  N   THR A 301      96.898  50.122  40.477  1.00  0.00           N  
ATOM   4850  CA  THR A 301      96.743  48.815  39.844  1.00  0.00           C  
ATOM   4851  C   THR A 301      96.153  48.985  38.446  1.00  0.00           C  
ATOM   4852  O   THR A 301      96.698  48.475  37.465  1.00  0.00           O  
ATOM   4853  CB  THR A 301      95.810  47.899  40.667  1.00  0.00           C  
ATOM   4854  CG2 THR A 301      95.655  46.543  39.991  1.00  0.00           C  
ATOM   4855  OG1 THR A 301      96.354  47.708  41.978  1.00  0.00           O  
ATOM   4856  H   THR A 301      96.452  50.294  41.367  1.00  0.00           H  
ATOM   4857  HA  THR A 301      97.722  48.341  39.785  1.00  0.00           H  
ATOM   4858  HB  THR A 301      94.830  48.365  40.758  1.00  0.00           H  
ATOM   4859  HG1 THR A 301      96.435  48.558  42.417  1.00  0.00           H  
ATOM   4860 1HG2 THR A 301      94.995  45.913  40.587  1.00  0.00           H  
ATOM   4861 2HG2 THR A 301      95.229  46.678  38.997  1.00  0.00           H  
ATOM   4862 3HG2 THR A 301      96.631  46.066  39.906  1.00  0.00           H  
ATOM   4863  N   ASP A 302      95.059  49.739  38.364  1.00  0.00           N  
ATOM   4864  CA  ASP A 302      94.385  49.989  37.098  1.00  0.00           C  
ATOM   4865  C   ASP A 302      95.307  50.683  36.102  1.00  0.00           C  
ATOM   4866  O   ASP A 302      95.326  50.341  34.918  1.00  0.00           O  
ATOM   4867  CB  ASP A 302      93.124  50.827  37.321  1.00  0.00           C  
ATOM   4868  CG  ASP A 302      92.292  50.974  36.061  1.00  0.00           C  
ATOM   4869  OD1 ASP A 302      91.845  49.941  35.518  1.00  0.00           O  
ATOM   4870  OD2 ASP A 302      92.094  52.122  35.608  1.00  0.00           O1-
ATOM   4871  H   ASP A 302      94.687  50.150  39.208  1.00  0.00           H  
ATOM   4872  HA  ASP A 302      94.095  49.030  36.666  1.00  0.00           H  
ATOM   4873 1HB  ASP A 302      92.512  50.365  38.095  1.00  0.00           H  
ATOM   4874 2HB  ASP A 302      93.406  51.820  37.675  1.00  0.00           H  
ATOM   4875  N   ALA A 303      96.074  51.654  36.591  1.00  0.00           N  
ATOM   4876  CA  ALA A 303      96.997  52.400  35.745  1.00  0.00           C  
ATOM   4877  C   ALA A 303      98.013  51.453  35.111  1.00  0.00           C  
ATOM   4878  O   ALA A 303      98.294  51.542  33.914  1.00  0.00           O  
ATOM   4879  CB  ALA A 303      97.701  53.472  36.558  1.00  0.00           C  
ATOM   4880  H   ALA A 303      96.014  51.880  37.573  1.00  0.00           H  
ATOM   4881  HA  ALA A 303      96.420  52.877  34.953  1.00  0.00           H  
ATOM   4882 1HB  ALA A 303      98.388  54.023  35.916  1.00  0.00           H  
ATOM   4883 2HB  ALA A 303      96.962  54.158  36.972  1.00  0.00           H  
ATOM   4884 3HB  ALA A 303      98.258  53.006  37.369  1.00  0.00           H  
ATOM   4885  N   ILE A 304      98.529  50.524  35.915  1.00  0.00           N  
ATOM   4886  CA  ILE A 304      99.491  49.528  35.447  1.00  0.00           C  
ATOM   4887  C   ILE A 304      98.888  48.667  34.341  1.00  0.00           C  
ATOM   4888  O   ILE A 304      99.547  48.391  33.339  1.00  0.00           O  
ATOM   4889  CB  ILE A 304      99.959  48.626  36.604  1.00  0.00           C  
ATOM   4890  CG1 ILE A 304     100.799  49.429  37.601  1.00  0.00           C  
ATOM   4891  CG2 ILE A 304     100.750  47.442  36.069  1.00  0.00           C  
ATOM   4892  CD1 ILE A 304     102.110  49.925  37.034  1.00  0.00           C  
ATOM   4893  H   ILE A 304      98.242  50.514  36.883  1.00  0.00           H  
ATOM   4894  HA  ILE A 304     100.365  50.047  35.056  1.00  0.00           H  
ATOM   4895  HB  ILE A 304      99.092  48.255  37.150  1.00  0.00           H  
ATOM   4896 1HG1 ILE A 304     100.228  50.290  37.946  1.00  0.00           H  
ATOM   4897 2HG1 ILE A 304     101.018  48.811  38.472  1.00  0.00           H  
ATOM   4898 1HG2 ILE A 304     101.073  46.815  36.900  1.00  0.00           H  
ATOM   4899 2HG2 ILE A 304     100.121  46.858  35.398  1.00  0.00           H  
ATOM   4900 3HG2 ILE A 304     101.623  47.803  35.525  1.00  0.00           H  
ATOM   4901 1HD1 ILE A 304     102.648  50.485  37.799  1.00  0.00           H  
ATOM   4902 2HD1 ILE A 304     102.713  49.075  36.713  1.00  0.00           H  
ATOM   4903 3HD1 ILE A 304     101.914  50.574  36.181  1.00  0.00           H  
ATOM   4904  N   GLN A 305      97.628  48.269  34.522  1.00  0.00           N  
ATOM   4905  CA  GLN A 305      96.931  47.418  33.557  1.00  0.00           C  
ATOM   4906  C   GLN A 305      96.797  48.084  32.189  1.00  0.00           C  
ATOM   4907  O   GLN A 305      96.929  47.425  31.156  1.00  0.00           O  
ATOM   4908  CB  GLN A 305      95.548  47.022  34.083  1.00  0.00           C  
ATOM   4909  CG  GLN A 305      95.557  46.255  35.408  1.00  0.00           C  
ATOM   4910  CD  GLN A 305      96.520  45.079  35.423  1.00  0.00           C  
ATOM   4911  NE2 GLN A 305      97.341  45.005  36.466  1.00  0.00           N  
ATOM   4912  OE1 GLN A 305      96.528  44.250  34.509  1.00  0.00           O  
ATOM   4913  H   GLN A 305      97.143  48.567  35.356  1.00  0.00           H  
ATOM   4914  HA  GLN A 305      97.518  46.512  33.408  1.00  0.00           H  
ATOM   4915 1HB  GLN A 305      94.943  47.917  34.225  1.00  0.00           H  
ATOM   4916 2HB  GLN A 305      95.043  46.398  33.345  1.00  0.00           H  
ATOM   4917 1HG  GLN A 305      95.851  46.934  36.207  1.00  0.00           H  
ATOM   4918 2HG  GLN A 305      94.556  45.866  35.597  1.00  0.00           H  
ATOM   4919 1HE2 GLN A 305      97.999  44.253  36.533  1.00  0.00           H  
ATOM   4920 2HE2 GLN A 305      97.302  45.699  37.184  1.00  0.00           H  
ATOM   4921  N   ARG A 306      96.538  49.391  32.192  1.00  0.00           N  
ATOM   4922  CA  ARG A 306      96.408  50.155  30.953  1.00  0.00           C  
ATOM   4923  C   ARG A 306      97.770  50.355  30.295  1.00  0.00           C  
ATOM   4924  O   ARG A 306      97.907  50.225  29.077  1.00  0.00           O  
ATOM   4925  CB  ARG A 306      95.766  51.522  31.219  1.00  0.00           C  
ATOM   4926  CG  ARG A 306      94.249  51.547  31.111  1.00  0.00           C  
ATOM   4927  CD  ARG A 306      93.570  50.891  32.301  1.00  0.00           C  
ATOM   4928  NE  ARG A 306      92.115  50.851  32.143  1.00  0.00           N  
ATOM   4929  CZ  ARG A 306      91.294  51.875  32.377  1.00  0.00           C  
ATOM   4930  NH1 ARG A 306      91.771  53.043  32.788  1.00  0.00           N1+
ATOM   4931  NH2 ARG A 306      89.990  51.735  32.187  1.00  0.00           N  
ATOM   4932  H   ARG A 306      96.430  49.866  33.077  1.00  0.00           H  
ATOM   4933  HA  ARG A 306      95.766  49.599  30.269  1.00  0.00           H  
ATOM   4934 1HB  ARG A 306      96.032  51.860  32.220  1.00  0.00           H  
ATOM   4935 2HB  ARG A 306      96.160  52.253  30.512  1.00  0.00           H  
ATOM   4936 1HG  ARG A 306      93.904  52.580  31.056  1.00  0.00           H  
ATOM   4937 2HG  ARG A 306      93.939  51.012  30.212  1.00  0.00           H  
ATOM   4938 1HD  ARG A 306      93.930  49.869  32.407  1.00  0.00           H
[truncated: 300,176 more chars]
