# Supplementary material for: Mechanistically informed predictions of binding modes for carbocation intermediates of a sesquiterpene synthase reaction
Source: Chem Sci. 2016 Mar 21;7(7):4009–15. doi: 10.1039/c6sc00635c (PMC6013805; doi:10.1039/c6sc00635c)
Supplement: SC-007-C6SC00635C-s009 [file SC-007-C6SC00635C-s009.mol2]

# Title Card Required
# Created by GaussView 5.0.9
#

#
#

@<TRIPOS>MOLECULE
Molecule Name
52 51
SMALL
NO_CHARGES


@<TRIPOS>ATOM
1 C1    -2.2110    -0.2465    -1.6300 C
2 C2    -3.4158     0.6100    -1.3815 C
3 C3    -3.4607     1.8121    -0.7825 C
4 C4    -2.2531     2.6237    -0.4133 C
5 C5    -4.7794     2.2867    -0.2294 C
6 C6    -4.9163     1.9331     1.2902 C
7 C7    -4.2593     0.6210     1.6257 C
8 C8    -4.6718    -0.6069     1.2727 C
9 C9    -3.7329    -1.7857     1.3561 C
10 C10    -6.0161    -0.8908     0.6658 C
11 C11    -3.0286    -2.1018     0.0148 C
12 C12    -1.8918    -1.1105    -0.3784 C
13 C13    -0.5872    -1.8629    -0.5400 C
14 C14    -0.4300    -2.7464    -1.7431 C
15 C15     0.3926    -1.7533     0.3783 C
16 H16    -1.3303     0.3591    -1.8669 H
17 H17    -2.3864    -0.9025    -2.4895 H
18 H18    -2.3976     3.6763    -0.6823 H
19 H19    -1.3403     2.2744    -0.8998 H
20 H20    -2.0814     2.6030     0.6709 H
21 H21    -5.5913     1.7929    -0.7714 H
22 H22    -4.9118     3.3681    -0.3512 H
23 H23    -5.9824     1.9350     1.5416 H
24 H24    -4.4561     2.7252     1.8881 H
25 H25    -3.2618     0.6953     2.0589 H
26 H26    -4.2869    -2.6814     1.6632 H
27 H27    -2.9663    -1.6079     2.1191 H
28 H28    -6.5410    -1.6569     1.2496 H
29 H29    -5.9206    -1.2910    -0.3510 H
30 H30    -6.6554    -0.0071     0.6189 H
31 H31    -3.7727    -2.1581    -0.7872 H
32 H32    -2.6089    -3.1098     0.1020 H
33 H33    -4.3725     0.1227    -1.5623 H
34 H34    -1.7573    -0.4124     0.4553 H
35 H35    -1.2804    -3.4295    -1.8410 H
36 H36    -0.3973    -2.1533    -2.6633 H
37 H37     0.4859    -3.3383    -1.6879 H
38 H38     1.1562    -0.3205    -0.7593 H
39 H39     0.2682    -1.1324     1.2621 H
40 H40     1.2998    -2.3491     0.3097 H
41 P41     3.1821     0.4365    -1.2083 P
42 O42     1.6100     0.4278    -1.2339 O
43 O43     3.5876     0.9451     0.2770 O
44 O44     3.9035    -0.8202    -1.5489 O
45 O45     3.5637     1.6321    -2.1686 O
46 H46     3.0616     2.4533    -2.0363 H
47 P47     4.5550     0.2259     1.3948 P
48 O48     3.5550    -0.7370     2.1860 O
49 O49     5.2534     1.2310     2.2134 O
50 O50     5.4477    -0.7720     0.5656 O
51 H51     5.0219    -1.0235    -0.3005 H
52 H52     3.1484    -0.3099     2.9569 H
@<TRIPOS>BOND
1 1 2 1
2 1 12 1
3 1 16 1
4 1 17 1
5 2 3 2
6 2 33 1
7 3 4 1
8 3 5 1
9 4 18 1
10 4 19 1
11 4 20 1
12 5 6 1
13 5 21 1
14 5 22 1
15 6 7 1
16 6 23 1
17 6 24 1
18 7 8 2
19 7 25 1
20 8 9 1
21 8 10 1
22 9 11 1
23 9 26 1
24 9 27 1
25 10 28 1
26 10 29 1
27 10 30 1
28 11 12 1
29 11 31 1
30 11 32 1
31 12 13 1
32 12 34 1
33 13 14 1
34 13 15 2
35 14 35 1
36 14 36 1
37 14 37 1
38 15 39 1
39 15 40 1
40 38 42 1
41 41 42 Ar
42 41 43 1
43 41 44 2
44 41 45 Ar
45 43 47 1
46 45 46 1
47 47 48 Ar
48 47 49 2
49 47 50 Ar
50 48 52 1
51 50 51 1
