# Supplementary material for: Mechanistically informed predictions of binding modes for carbocation intermediates of a sesquiterpene synthase reaction
Source: Chem Sci. 2016 Mar 21;7(7):4009–15. doi: 10.1039/c6sc00635c (PMC6013805; doi:10.1039/c6sc00635c)
Supplement: SC-007-C6SC00635C-s011 [file SC-007-C6SC00635C-s011.mol2]

# Title Card Required
# Created by GaussView 5.0.9
#

#
#

@<TRIPOS>MOLECULE
Molecule Name
40 41
SMALL
NO_CHARGES


@<TRIPOS>ATOM
1 C1     2.6849     1.4217    -0.2910 C
2 C2     3.1421     0.1210    -0.9312 C
3 C3     2.6999    -1.0764    -0.1049 C
4 C4     1.1879    -1.1191     0.1703 C
5 C5     0.7161     0.2147     0.8156 C
6 C6     1.3678     1.4420     0.3424 C
7 H7     2.9871    -2.0045    -0.6100 H
8 H8     2.7417     0.0649    -1.9475 H
9 H9     4.2304     0.1373    -1.0271 H
10 H10     3.3291     1.6757     0.5774 H
11 H11     2.7885     2.3024    -0.9355 H
12 H12     3.2310    -1.0668     0.8558 H
13 C13     0.3989    -1.3257    -1.1394 C
14 H14     0.7186    -0.5753    -1.8729 H
15 H15     0.6686    -2.3037    -1.5535 H
16 C16    -0.8105     0.2933     0.9923 C
17 H17    -1.1096    -0.4998     1.6807 H
18 H18    -1.1068     1.2335     1.4605 H
19 C19    -1.5246     0.1173    -0.3588 C
20 H20    -1.1670     0.9126    -1.0275 H
21 C21     0.9308    -2.2807     1.1381 C
22 H22     1.3030    -3.2104     0.6970 H
23 H23     1.4592    -2.1262     2.0846 H
24 H24    -0.1264    -2.4291     1.3651 H
25 C25     0.7805     2.7561     0.6076 C
26 H26     0.2540     2.8051     1.5625 H
27 H27     1.5065     3.5629     0.5079 H
28 H28     0.0098     2.8941    -0.1696 H
29 C29    -1.1171    -1.2254    -0.9813 C
30 C30    -3.0253     0.2841    -0.2343 C
31 C31    -3.7818    -0.6934     0.6219 C
32 H32    -4.8472    -0.4538     0.6404 H
33 H33    -3.6736    -1.7178     0.2501 H
34 H34    -3.4181    -0.6925     1.6551 H
35 C35    -3.6529     1.2757    -0.8804 C
36 H36    -3.1100     1.9815    -1.5043 H
37 H37    -4.7291     1.4083    -0.8103 H
38 H38    -1.5916    -1.3349    -1.9622 H
39 H39    -1.4870    -2.0487    -0.3611 H
40 H40     1.1580     0.2547     1.8426 H
@<TRIPOS>BOND
1 1 2 1
2 1 6 1
3 1 10 1
4 1 11 1
5 2 3 1
6 2 8 1
7 2 9 1
8 3 4 1
9 3 7 1
10 3 12 1
11 4 5 1
12 4 13 1
13 4 21 1
14 5 6 1
15 5 16 1
16 5 40 1
17 6 25 1
18 13 14 1
19 13 15 1
20 13 29 1
21 16 17 1
22 16 18 1
23 16 19 1
24 19 20 1
25 19 29 1
26 19 30 1
27 21 22 1
28 21 23 1
29 21 24 1
30 25 26 1
31 25 27 1
32 25 28 1
33 29 38 1
34 29 39 1
35 30 31 1
36 30 35 2
37 31 32 1
38 31 33 1
39 31 34 1
40 35 36 1
41 35 37 1
