# Supplementary material for: Mechanistically informed predictions of binding modes for carbocation intermediates of a sesquiterpene synthase reaction
Source: Chem Sci. 2016 Mar 21;7(7):4009–15. doi: 10.1039/c6sc00635c (PMC6013805; doi:10.1039/c6sc00635c)
Supplement: SC-007-C6SC00635C-s013 [file SC-007-C6SC00635C-s013.mol2]

# Title Card Required
# Created by GaussView 5.0.9
#

#
#

@<TRIPOS>MOLECULE
Molecule Name
40 41
SMALL
NO_CHARGES


@<TRIPOS>ATOM
1 C1     2.4413     1.3286    -0.7787 C
2 C2     3.0348    -0.0487    -1.1110 C
3 C3     2.6366    -1.1105    -0.0845 C
4 C4     1.1436    -1.1011     0.2588 C
5 C5     0.6584     0.2621     0.5848 C
6 C6     1.6192     1.3679     0.5482 C
7 H7     2.8995    -2.1086    -0.4465 H
8 H8     2.7134    -0.3583    -2.1090 H
9 H9     4.1254     0.0093    -1.1457 H
10 H10     3.2239     2.0810    -0.6624 H
11 H11     1.7807     1.6805    -1.5756 H
12 H12     3.2061    -0.9594     0.8397 H
13 C13     0.2911    -1.5835    -0.9713 C
14 H14     0.6207    -1.0400    -1.8612 H
15 H15     0.5512    -2.6359    -1.1205 H
16 C16    -0.7626     0.4550     0.8501 C
17 H17    -1.0952    -0.2273     1.6389 H
18 H18    -1.0022     1.4783     1.1289 H
19 C19    -1.5517     0.0453    -0.4644 C
20 H20    -1.1911     0.6876    -1.2745 H
21 C21     0.9008    -2.0521     1.4569 C
22 H22     1.3425    -3.0192     1.2042 H
23 H23     1.3913    -1.6783     2.3594 H
24 H24    -0.1569    -2.2042     1.6721 H
25 C25     1.1057     2.7637     0.8609 C
26 H26     0.6292     2.8163     1.8424 H
27 H27     1.9456     3.4621     0.8633 H
28 H28     0.3916     3.1072     0.1075 H
29 C29    -1.2081    -1.4037    -0.7986 C
30 C30    -3.0251     0.3300    -0.2800 C
31 C31    -3.7898    -0.4701     0.7351 C
32 H32    -4.8319    -0.1470     0.7755 H
33 H33    -3.7768    -1.5385     0.4956 H
34 H34    -3.3682    -0.3641     1.7411 H
35 C35    -3.6128     1.2706    -1.0306 C
36 H36    -3.0542     1.8453    -1.7645 H
37 H37    -4.6733     1.4865    -0.9372 H
38 H38    -1.7049    -1.6793    -1.7347 H
39 H39    -1.5938    -2.0732    -0.0246 H
40 H40     2.3390     1.0581     1.3333 H
@<TRIPOS>BOND
1 1 2 1
2 1 6 1
3 1 10 1
4 1 11 1
5 2 3 1
6 2 8 1
7 2 9 1
8 3 4 1
9 3 7 1
10 3 12 1
11 4 5 1
12 4 13 1
13 4 21 1
14 5 6 1
15 5 16 1
16 6 25 1
17 6 40 1
18 13 14 1
19 13 15 1
20 13 29 1
21 16 17 1
22 16 18 1
23 16 19 1
24 19 20 1
25 19 29 1
26 19 30 1
27 21 22 1
28 21 23 1
29 21 24 1
30 25 26 1
31 25 27 1
32 25 28 1
33 29 38 1
34 29 39 1
35 30 31 1
36 30 35 2
37 31 32 1
38 31 33 1
39 31 34 1
40 35 36 1
41 35 37 1
