# Supplementary material for: Mechanistically informed predictions of binding modes for carbocation intermediates of a sesquiterpene synthase reaction
Source: Chem Sci. 2016 Mar 21;7(7):4009–15. doi: 10.1039/c6sc00635c (PMC6013805; doi:10.1039/c6sc00635c)
Supplement: SC-007-C6SC00635C-s015 [file SC-007-C6SC00635C-s015.mol2]

# Title Card Required
# Created by GaussView 5.0.9
#

#
#

@<TRIPOS>MOLECULE
Molecule Name
40 41
SMALL
NO_CHARGES


@<TRIPOS>ATOM
1 C1    -0.1607    -2.0635    -0.0253 C
2 C2     0.9549    -1.0876    -0.0171 C
3 C3     0.7636     0.2812     0.4203 C
4 C4    -0.6903     0.8179     0.3523 C
5 C5    -1.7104    -0.1397    -0.2630 C
6 C6    -1.5352    -1.5334     0.3452 C
7 H7    -0.1689    -2.4370    -1.0608 H
8 H8     0.1396    -2.9356     0.5687 H
9 H9    -0.9972     1.0912     1.3644 H
10 H10    -0.6975     1.7361    -0.2318 H
11 H11    -1.4744    -0.2321    -1.3341 H
12 H12    -1.6597    -1.4790     1.4319 H
13 H13    -2.2886    -2.2322    -0.0257 H
14 C14     1.9067     1.3088     0.0723 C
15 C15     2.2727    -1.6162    -0.4286 C
16 C16     3.4336    -0.6387    -0.4008 C
17 C17     2.9525     0.7202    -0.8768 C
18 H18     3.7892     1.4210    -0.9461 H
19 H19     2.5291     0.6285    -1.8862 H
20 H20     2.0836    -1.9349    -1.4676 H
21 H21     2.4684    -2.5538     0.1047 H
22 H22     3.8449    -0.5597     0.6113 H
23 H23     4.2334    -1.0229    -1.0387 H
24 C24     1.0381    -0.2152     1.9473 C
25 H25     0.9474     0.7223     2.5014 H
26 H26     0.2885    -0.9105     2.3222 H
27 H27     2.0422    -0.6099     2.1024 H
28 C28     1.4234     2.6563    -0.4598 C
29 H29     2.2978     3.2902    -0.6336 H
30 H30     0.8933     2.5614    -1.4125 H
31 H31     0.7782     3.1841     0.2462 H
32 H32     2.4253     1.5147     1.0148 H
33 C33    -3.1478     0.3391    -0.1780 C
34 C34    -3.6069     1.1755     0.7609 C
35 H35    -4.6544     1.4626     0.7800 H
36 H36    -2.9777     1.6023     1.5350 H
37 C37    -4.0572    -0.2106    -1.2418 C
38 H38    -4.0286    -1.3056    -1.2682 H
39 H39    -5.0929     0.0981    -1.0852 H
40 H40    -3.7423     0.1351    -2.2336 H
@<TRIPOS>BOND
1 1 2 1
2 1 6 1
3 1 7 1
4 1 8 1
5 2 3 1
6 2 15 1
7 3 4 1
8 3 14 1
9 3 24 1
10 4 5 1
11 4 9 1
12 4 10 1
13 5 6 1
14 5 11 1
15 5 33 1
16 6 12 1
17 6 13 1
18 14 17 1
19 14 28 1
20 14 32 1
21 15 16 1
22 15 20 1
23 15 21 1
24 16 17 1
25 16 22 1
26 16 23 1
27 17 18 1
28 17 19 1
29 24 25 1
30 24 26 1
31 24 27 1
32 28 29 1
33 28 30 1
34 28 31 1
35 33 34 2
36 33 37 1
37 34 35 1
38 34 36 1
39 37 38 1
40 37 39 1
41 37 40 1
